# Supplementary material for: Origins and Genetic Characteristics of Egyptian Peach
Source: Int J Mol Sci. 2024 Aug 3;25(15):8497. doi: 10.3390/ijms25158497 (PMC11313342; doi:10.3390/ijms25158497)
Supplement: Supplementary file 1 [file ijms-25-08497-s001.zip]

Archive with 1 entries (1 files):
- ijms-3104108-supplementary.xlsx
