# Supplementary material for: Origins and Genetic Characteristics of Egyptian Peach
Source: Int J Mol Sci. 2024 Aug 3;25(15):8497. doi: 10.3390/ijms25158497 (PMC11313342; doi:10.3390/ijms25158497)
Supplement: Supplementary file 1 [file ijms-25-08497-s001.zip › ijms-3104108-supplementary.xlsx]

## Sheet: SNP statistics 
Table S1: SNP statistics detected between Egyptian peach cultivars and reference genome
Cultivar	SNP number	Transition	Transversion	Heterozygosity	Homozygosity
Met ghamr	891134	590615	300519	475912	415222
Early grand	797215	525698	271517	442509	354706
Early swelling	758114	493442	264672	435163	322951
Florida prince	753128	486109	267019	431342	321786
Swelling	759165	491245	267920	433794	325371
Desert red	751745	489216	262529	432767	318978
Nemaguard	781354	507683	273671	447182	334172
Bitter almond	3209187	2110679	1098508	737835	2471352

## Sheet: SV Statistics 
Table S2: SV statistics detected between Egyptian peach cultivars and reference genome
Cultivar	INS	DEL	INV	ITX	CTX	Total SVs
Met ghamr	2321	4912	529	698	1511	9971
Early grand	2134	4964	519	808	1322	9747
Early swelling	3341	4515	598	797	1298	10549
Florida prince	3143	4936	687	812	1361	10939
Swelling	3215	4839	702	808	1328	10892
Desert red	3166	4830	605	821	1330	10752
Nemaguard	1986	4658	556	784	1421	9405
Bitter almond	5234	12124	1529	1987	1813	22687

## Sheet: SNP annotation
Table S3: Statistics of SNP annotation
Region	Type	Met ghamr	Early grand	Early swelling	Florida prince	Swelling	Desert red	Nemaguard	Bitter almond
--	INTERGENIC	256981	261367	263289	270012	262169	264101	259166	1200132
--	INTRON	29974	30112	30487	30151	30299	30612	29864	210412
--	UPSTREAM	2812	2812	2876	2912	2897	2901	2909	18413
--	DOWNSTREAM	198772	180135	185397	182120	186007	184015	184221	1182386
--	UTR_5_PRIME	368	374	318	323	319	357	348	2096
--	UTR_3_PRIME	474	512	507	498	478	510	533	3999
--	SPLICE_SITE_ACCEPTOR	91	67	69	61	63	58	59	421
--	SPLICE_SITE_DONOR	81	79	78	82	84	84	81	405
--	SPLICE_SITE_REGION	216	201	191	197	185	192	217	1475
CDS	START_GAINED	41	49	42	40	41	41	47	197
CDS	START_LOST	4	4	3	3	4	3	5	23
CDS	SYNONYMOUS	11591	11586	11362	11396	11312	11406	11328	94130
CDS	NON_SYNONYMOUS	16213	15060	14875	14901	15360	14772	14561	97168
CDS	SYNONYMOUS_STOP	25	26	23	23	24	26	24	184
CDS	STOP_GAINED	311	328	317	306	311	299	296	1421
CDS	STOP_LOST	45	51	46	51	48	47	49	229

## Sheet: InDels annotation
Table S4: Statistics of InDels annotation
Region	Type	Met ghamr	Early grand	Early swelling	Florida prince	Swelling	Desert red	Nemaguard	Bitter almond
--	INTERGENIC	39301	38977	38579	38609	38534	38621	38513	146159
--	INTRON	6774	6916	6794	6756	6806	6782	6716	38521
--	UPSTREAM	507	518	501	498	488	512	503	2931
--	DOWNSTREAM	35118	36102	34901	34972	34879	34984	34981	191321
--	UTR_5_PRIME	167	179	165	158	164	155	160	662
--	UTR_3_PRIME	128	142	111	102	99	103	112	863
--	SPLICE_SITE_ACCEPTOR	30	38	29	32	30	31	34	119
--	SPLICE_SITE_DONOR	57	69	56	51	55	50	52	231
CDS	START_LOST	5	7	4	4	5	4	5	17
CDS	FRAME_SHIFT	981	1011	911	897	907	914	908	4124
CDS	CODON_INSERTION	133	145	114	102	111	105	109	951
CDS	CODON_DELETION	138	151	138	141	134	139	144	1049
CDS	CODON_CHANGE_PLUS_CODON_INSERTION	84	95	78	85	79	81	80	591
CDS	CODON_CHANGE_PLUS_CODON_DELETION	57	61	52	49	44	51	51	377
CDS	STOP_GAINED	9	11	7	6	6	7	7	38
CDS	STOP_LOST	3	4	1	2	2	2	2	14

## Sheet: Prunus accessions 
Table S5. All sample information for phylogenetic tree, population structure, and PCA analysis
Sample ID	Label	SRA	Accession	Pedigree	Origin	CountryForPlot	Clades
1	SP1067	SRR2056087	Nonpareil	Wild relatives	America	USA	I-1
2	SP1115	SRR3141049	Gong Ba Dan	Wild relatives	Xinjiang	China
3	SP1118	SRR3141073	Ba Dan Wang	Wild relatives	Xinjiang	China
4	SP1121	SRR3141113	Tao Ba Dan	Wild relatives	Xinjiang	China
5	SP1122	SRR3141181	Da Ba Dan	Wild relatives	Xinjiang	China
6	E0002	E0002	Bitter almond	Wild relatives	Egypt	Egypt
7	SP1587	SRR8303478	Chui Zhi Shan Tao-2	Wild relatives	China	China
8	SP1588	SRR8303479	Chui Zhi Shan Tao-1	Wild relatives	China	China
9	SP1559	SRR6031401	Meng Gu Bian Tao-2	Wild relatives	Inner Mongolia	China
10	SP1633	SRR8303529	Meng Gu Bian Tao-1	Wild relatives	Inner Mongolia	China
11	SP1560	SRR6031405	Xi Kang Bian Tao-1	Wild relatives	Gansu	China
12	SP1071	SRR2056091	Xi Kang Bian Tao-3	Wild relatives	Sichuan	China
13	SP1603	SRR8303496	Xi Kang Bian Tao-2	Wild relatives	China	China
14	SP1059	SRR2056079	Dan Bei Ti	Improved cultivar	Henan	China
15	SPST	SPST	Shan tao	Wild relatives	Shaanxi	China
16	SP1570	SRR8303456	Ankou Shan Tao	Wild relatives	China	China
17	SP1394	SRR5679356	Shan Gan Shan Tao-4	Wild relatives	China	China
18	SP1652	SRR830503	Shan Gan Shan Tao-3	Wild relatives	Shanxi	China
19	SP0370	SRR11672344	Shan Gan Shan Tao-2	Wild relatives	Gansu	China
20	SP1111	SRR3141018	Shan Gan Shan Tao-1	Wild relatives	Shaanxi	China
21	SP0392	SRR11672366	Hong Hua Shan Tao-2	Wild relatives	Liaoning	China
22	SP1650	SRR830501	Hong Hua Shan Tao-1	Wild relatives	Liaoning	China
23	SP0363	SRR11672337	Tai-24 Shan Tao	Wild relatives	Shanxi	China
24	SP0469	SRR11672444	Zhou Xing Shan Tao	Wild relatives	Henan	China
25	SP0480	SRR11672455	Bai Hua Shan Tao	Wild relatives	Henan	China
26	SP1129	SRR502982	Prunus davidiana (Clone P 1908)	Wild relatives	Northwest China	China
27	SP0480	SRR11672455	Bai Hua Shan Tao	Wild relatives	North China	China
28	SP1110	SRR3141016	Hong Hua Shan Tao-3	Wild relatives	North China	China
29	SP1519	SRR5679519	Tongmai 2#	Wild relatives	Tibet	China	I-2
30	SP1530	SRR5679530	Pabangka 2#	Wild relatives	Tibet	China
31	SP1520	SRR5679520	Paizhen 1#	Wild relatives	Tibet	China
32	SP1507	SRR5679507	Lawu 3#	Wild relatives	Tibet	China
33	SP1509	SRR5679509	Lawu Cun 3-1	Wild relatives	Tibet	China
34	SP1506	SRR5679506	Lawu Cun 2#	Wild relatives	Tibet	China
35	SP1508	SRR5679508	Lawu 4#	Wild relatives	Tibet	China
36	SP1600	SRR8303491	Guang He Tao-4	Wild relatives	Tibet	China
37	SP1597	SRR8303488	Guang He Tao-3	Wild relatives	Tibet	China
38	SP1598	SRR8303489	Guang He Tao-2	Wild relatives	Tibet	China
39	SP1517	SRR5679517	Runa 1#	Wild relatives	Tibet	China
40	SP1593	SRR8303484	Guang He Tao-27	Wild relatives	Tibet	China
41	SP1498	SRR5679498	Aba Guang He Tao	Wild relatives	Tibet	China
42	SP1649	SRR830500	Guang He Tao (Aba-2)	Wild relatives	Sichuan	China
43	SP0318	SRR11672292	Guang He Tao (Aba-1)	Wild relatives	Sichuan	China
44	SP1601	SRR8303492	Guang He Tao-1	Wild relatives	Tibet	China
45	SP0338	SRR11672312	Guang He Tao(Linzhi)	Wild relatives	Tibet	China
46	SP1523	SRR5679523	Paizhen 4#	Wild relatives	Tibet	China
47	SP1096	SRR3136183	Guang He Tao-5	Wild relatives	Tibet	China
48	SP1095	SRR3136181	Guang He Tao-6	Wild relatives	Tibet	China
49	SP1500	SRR5679500	Julong-12	Wild relatives	Tibet	China
50	SP1503	SRR5679503	Julong-16	Wild relatives	Tibet	China
51	SP1499	SRR5679499	Julong-11	Wild relatives	Tibet	China
52	SP1501	SRR5679501	Juelong Cun 13#	Wild relatives	Tibet	China
53	SP1502	SRR5679502	Julong-15	Wild relatives	Tibet	China
54	SP1094	SRR3136179	Guang He Tao-7	Wild relatives	Tibet	China
55	SP0014	SP_14	Guang He Tao-8	Wild relatives	Tibet	China
56	SP1093	SRR3136174	Guang He Tao 9#	Wild relatives	Tibet	China
57	SP1525	SRR5679525	Daze 2#	Wild relatives	Tibet	China
58	SP1521	SRR5679521	Paizhen 2#	Wild relatives	Tibet	China
59	SP1599	SRR8303490	Guang He Tao-13	Wild relatives	Tibet	China
60	SP1513	SRR5679513	Yuxu 1#	Wild relatives	Tibet	China
61	SP1511	SRR5679511	2010-138	Wild relatives	Tibet	China
62	SP1512	SRR5679512	2010-138b	Wild relatives	Tibet	China
63	SP1514	SRR5679514	Yuxu-2	Wild relatives	Tibet	China
64	SP1515	SRR5679515	Yuxu 3#	Wild relatives	Tibet	China
65	SP1516	SRR5679516	Yuxu 4#	Wild relatives	Tibet	China
66	SP1522	SRR5679522	Paizhen 3#	Wild relatives	Tibet	China
67	SP1533	SRR5679533	Tibet 17#	Wild relatives	Tibet	China
68	SP1528	SRR5679528	La Nong 3#	Wild relatives	Tibet	China
69	SP0435	SRR11672410	Guang He Tao (Rikaze)	Wild relatives	Xinjiang	China
70	SPGH	SPGH	GHT	Wild relatives	Tibet	China
71	SP1586	SRR8303473	Guang He Tao-51	Wild relatives	Tibet	China
72	SP1585	SRR8303472	Guang He Tao-39	Wild relatives	Tibet	China
73	SP1594	SRR8303485	Guang He Tao-25	Wild relatives	Tibet	China
74	SP1583	SRR8303470	Guang He Tao-52	Wild relatives	Tibet	China
75	SP1530	SRR5679530	Pabangka 2#	Wild relatives	Tibet	China
76	SP1520	SRR5679520	Paizhen 1#	Wild relatives	Tibet	China
77	SP1596	SRR8303487	Guang He Tao-31	Wild relatives	Tibet	China
78	SP0409	SRR11672383	Zhong Tao Kang Zhen #2	Wild relatives	Northwest China	China	I-3
79	SP0410	SRR11672384	Dong Wang Zhu	Wild relatives	Henan	China
80	SP1615	SRR8303511	Xinjiang Mao Tao 1#	Wild relatives	China	China
81	SPKE	SPKE	KES	Wild relatives	Gansu	China
82	SP0545	SRR12628905	Kansu-36	Wild relatives	China	China
83	SP0496	SRR12628856	Kansu-11	Wild relatives	China	China
84	SP0550	SRR12628910	Kansu-32	Wild relatives	China	China
85	SP0544	SRR12628904	Kansu-37	Wild relatives	China	China
86	SP0497	SRR12628857	Kansu-10	Wild relatives	China	China
87	SP0546	SRR12628906	Kansu-35	Wild relatives	China	China
88	SP0547	SRR12628907	Kansu-34	Wild relatives	China	China
89	SP0498	SRR12628858	Kansu-9	Wild relatives	China	China
90	SP0507	SRR12628867	Kansu-1	Wild relatives	China	China
91	SP0563	SRR12628923	Kansu-20	Wild relatives	China	China
92	SP0562	SRR12628922	Kansu-21	Wild relatives	China	China
93	SP0506	SRR12628866	Kansu-2	Wild relatives	China	China
94	SP0564	SRR12628924	Kansu-19	Wild relatives	China	China
95	SP0565	SRR12628925	Kansu-18	Wild relatives	China	China
96	SP0504	SRR12628864	Kansu-3	Wild relatives	China	China
97	SP0567	SRR12628927	Kansu-16	Wild relatives	China	China
98	SP0495	SRR12628855	Kansu-12	Wild relatives	China	China
99	SP0561	SRR12628921	Kansu-22	Wild relatives	China	China
100	SP0559	SRR12628919	Kansu-23	Wild relatives	China	China
101	SP0493	SRR12628853	Kansu-13	Wild relatives	China	China
102	SP0503	SRR12628863	Kansu-4	Wild relatives	China	China
103	SP0492	SRR12628852	Kansu-14	Wild relatives	China	China
104	SP0566	SRR12628926	Kansu-17	Wild relatives	China	China
105	SP0491	SRR12628851	Kansu-15	Wild relatives	China	China
106	SP1131	SRR502984	Prunus kansuensis (Clone P1429)	Wild relatives	Northwest China	China
107	SP0555	SRR12628915	Kansu-27	Wild relatives	China	China
108	SP0548	SRR12628908	Kansu-33	Wild relatives	China	China
109	SP0502	SRR12628862	Kansu-5	Wild relatives	China	China
110	SP0501	SRR12628861	Kansu-6	Wild relatives	China	China
111	SP0556	SRR12628916	Kansu-26	Wild relatives	China	China
112	SP0500	SRR12628860	Kansu-7	Wild relatives	China	China
113	SP0554	SRR12628914	Kansu-28	Wild relatives	China	China
114	SP0553	SRR12628913	Kansu-29	Wild relatives	China	China
115	SP1648	SRR830499	Hong Gen Gan Su Tao-1	Wild relatives	Gansu	China
116	SP1108	SRR3138169	Hong Gen Gan Su Tao-2	Wild relatives	Gansu	China
117	SP0329	SRR11672303	Hong Gen Gan Su Tao-3	Wild relatives	Gansu	China
118	SP1107	SRR3138168	Bai Gen Gan Su Tao-1	Wild relatives	Gansu	China
119	SP0557	SRR12628917	Kansu-25	Wild relatives	China	China
120	SP0458	SRR11672433	Bai Gen Gan Su Tao-2	Wild relatives	Gansu	China
121	SP0499	SRR12628859	Kansu-8	Wild relatives	China	China
122	SP0552	SRR12628912	Kansu-30	Wild relatives	China	China
123	SP0558	SRR12628918	Kansu-24	Wild relatives	China	China
124	SP0551	SRR12628911	Kansu-31	Wild relatives	China	China
125	E0003	E0003	Early grand	Ornamental Peach	Egypt	Egypt	II-1
126	SP1237	SRR5679186	Tan Chun	Ornamental Peach	Henan	China
127	SP0997	SRR14010875	Hong Bai Chui Zhi	Ornamental Peach	North China	China
128	SP0349	SRR11672323	Bai Dan Ban Chui Zhi	Ornamental Peach	Henan	China
129	SP0414	SRR11672388	Hong Ye Chui Zhi	Ornamental Peach	America	USA
130	SP1613	SRR8303509	Crimson Cascade	Ornamental Peach	America	USA
131	SP1577	SRR8303464	Bao Chun	Ornamental Peach	Henan	China
132	SP1580	SRR8303467	Yuan Chun	Ornamental Peach	Henan	China
133	SPBJ	SPBJ	HBH	Ornamental Peach	North China	China
134	SP0415	SRR11672389	S2	Ornamental Peach	Beijing	China
135	SP0417	SRR11672391	S1	Ornamental Peach	Beijing	China
136	SP0155	SP_155	Fen chong ban	Ornamental Peach	North China	China
137	SP0337	SRR11672311	Li Tao (Pink Flower)	Ornamental Peach	Japan	Japan
138	SP0130	SP_130	Bai chong ban	Ornamental Peach	Beijing	China
139	SP0149	SP_149	Bai hua	Ornamental Peach	Jiangsu	China
140	SP0026	SP_26	Jiang Tao-2	Ornamental Peach	North China	China
141	SP1617	SRR8303513	Jiang Tao-1	Ornamental Peach	China	China
142	SP0278	SRR11672252	Yuan Yang Chui Zhi	Ornamental Peach	North China	China
143	SP0279	SRR11672253	Zhu Fen Chui Zhi	Ornamental Peach	North China	China
144	SP1030	SRR14010908	Fen Chong Ban Chui Zhi	Ornamental Peach	North China	China
145	SP0282	SRR11672256	Shou Bai	Ornamental Peach	North China	China
146	SP0285	SRR11672259	Sa Hong Long Zhu	Ornamental Peach	Henan	China
147	SP0287	SRR11672261	Ju Hua Tao-2	Ornamental Peach	Henan	China
148	SP1041	SRR14010919	Ju Hua Tao-1	Ornamental Peach	North China	China
149	SP0489	SRR11672464	Dan Ban Hong Ju	Ornamental Peach	Henan	China
150	SP0490	SRR11672465	Dan Ban Fen Ju	Ornamental Peach	Henan	China
151	SP0280	SRR11672254	Hong Hua Chong Ban Chui Zhi 1#	Ornamental Peach	North China	China
152	SP0886	SRR14010764	Hong Chui Zhi	Ornamental Peach	North China	China
153	SP0284	SRR11672258	Hong Shou Xing-1	Ornamental Peach	Henan	China
154	SP0303	SRR11672277	2 BOREDNZA PEACH	Ornamental Peach	America	USA
155	SP0018	SP_18	Hong Shou Xing-2	Ornamental Peach	North China	China
156	SP0418	SRR11672392	Hong Chong Ban	Ornamental Peach	North China	China
157	E0004	E0004	Nemaguard	Landrace	Egypt	Egypt	II-2
158	SP1348	SRR5679298	Jiu Yang Qing Tao	Landrace	Guizhou	China
159	SP1343	SRR5679293	Ping Yong Tao	Landrace	Guizhou	China
160	SP1347	SRR5679297	Wu Da Tao	Landrace	Guizhou	China
161	SP0685	SRR14010563	Zang Tao	Landrace	Southwest China	China
162	SP1050	SRR14010928	Guizhou Mao Tao	Landrace	Southwest China	China
163	SP0963	SRR14010841	Yan Zhi Tao	Landrace	Hubei	China
164	SP0528	SRR12628888	Xie Ma Mao Tao	Landrace	Sichuan	China
165	SP1337	SRR5679287	Anlong Bai Tao	Landrace	Guizhou	China
166	SP1545	SRR5679547	Huang La Tao	Landrace	Guangxi	China
167	SP1543	SRR5679543	Shi Tao	Landrace	Guangxi	China
168	SP1548	SRR5679550	Gua Tao	Landrace	Guangxi	China
169	SP0679	SRR14010557	Xia Ji Tao	Landrace	Southwest China	China
170	SP1351	SRR5679302	Kuaxi Tao	Landrace	Yunnan	China
171	SP1354	SRR5679305	Fei Jing Tao	Landrace	Yunnan	China
172	SP0681	SRR14010559	Da Shu Tao	Landrace	Southwest China	China
173	SP1357	SRR5679310	Huang Nian Hu	Landrace	Yunnan	China
174	SP1352	SRR5679303	Da Jin Dan-1	Landrace	Yunnan	China
175	SP0677	SRR14010555	Da Jin Dan-2	Landrace	Southwest China	China
176	SP0680	SRR14010558	Hong Hua Tao	Landrace	Southwest China	China
177	SP1054	SRR14010932	Qiu Bai Tao	Landrace	Southwest China	China
178	SP1355	SRR5679306	Huang Yan-1	Landrace	Yunnan	China
179	SP0665	SRR12629025	Huang Yan-2	Landrace	Yunnan	China
180	SP1658	SRR830509	Huo Lian Jin Dan-1	Landrace	Yunnan	China
181	SP0411	SRR11672385	Huo Lian Jin Dan-2	Landrace	Yunnan	China
182	SP0347	SRR11672321	Tsukuba 2#-2	Improved cultivar	Japan	Japan	III-1
183	SP0346	SRR11672320	Tsukuba 3#-1	Improved cultivar	Japan	Japan
184	E0001	E0001	Met ghamr	Improved cultivar	Egypt	Egypt
185	SP0421	SRR11672395	Everts-1	Improved cultivar	South Africa	South Africa
186	SP0474	SRR11672449	Reigels	Improved cultivar	South Africa	South Africa
187	SP0471	SRR11672446	C18	Improved cultivar	South Africa	South Africa
188	SP0472	SRR11672447	C17	Improved cultivar	South Africa	South Africa
189	SP1055	SRR2056073	Harrow Blood-1	Improved cultivar	Canada	Canada
190	SP0185	SRR11672159	Harrow Blood-2	Improved cultivar	Canada	Canada
191	E0006	E0006	Swelling	Improved cultivar	Egypt	Egypt
192	SP0634	SRR12628994	Golo	Improved cultivar	Czech	Czech Republic
193	E0008	E0008	Desert red	Improved cultivar	Egypt	Egypt
194	E0007	E0007	Early swelling	Improved cultivar	Egypt	Egypt
195	E0005	E0005	Florida prince	Improved cultivar	Egypt	Egypt
196	SP0589	SRR12628949	Coral	Improved cultivar	Brazil	Brazil
197	SP0588	SRR12628948	Chirva	Improved cultivar	Brazil	Brazil
198	SP0590	SRR12628950	Charme	Improved cultivar	Brazil	Brazil
199	SP0326	SRR11672300	Klondike white	Improved cultivar	America	USA
200	SP0732	SRR14010610	Supprise	Improved cultivar	America	USA
201	SP0313	SRR11672287	EVA’S PRIDE PEACH	Improved cultivar	America	USA
202	SP1328	SRR5679278	Arctic Blaze	Improved cultivar	America	USA
203	SP1180	SRR5679128	Mayglo	Improved cultivar	America	USA
204	SP0305	SRR11672279	DWARF SOUTHERN BELLE NECTARINE	Improved cultivar	America	USA
205	SP0304	SRR11672278	HONEY BABE MINIATURE PEACH	Improved cultivar	America	USA
206	SP0431	SRR11672406	DOUBLE DELIGHT NECTARINE	Improved cultivar	America	USA
207	SP0633	SRR12628993	P6	Improved cultivar	Czech	Czech Republic
208	SP0691	SRR14010569	C207NB	Improved cultivar	Europe	Europe
209	SP0687	SRR14010565	H189NB	Improved cultivar	Europe	Europe
210	SP0439	SRR11672414	Monphir	Improved cultivar	America	USA
211	SP0698	SRR14010576	Spain 7	Improved cultivar	Europe	Europe
212	SP0636	SRR12628996	P1	Improved cultivar	Czech	Czech Republic
213	SP0460	SRR11672435	Arctic Snow	Improved cultivar	America	USA
214	SP0700	SRR14010578	Sweet Lady	Improved cultivar	Europe	Europe
215	SP0882	SRR14010760	98-7-46	Improved cultivar	North China	China
216	SP1187	SRR5679136	Nectaross	Improved cultivar	Italy	Italy
217	SP0079	SP_79	VⅡ-LADORIO	Improved cultivar	Italy	China
218	SP0731	SRR14010609	Globehaven/Glodhaven	Improved cultivar	America	USA
219	SP1298	SRR5679248	Summergrand	Improved cultivar	America	USA
220	SP1304	SRR5679254	Summer Beauty	Improved cultivar	America	USA
221	SP1181	SRR5679129	Cheonhong	Improved cultivar	Korea	South Korea
222	SP0624	SRR12628984	Venos	Improved cultivar	France	France
223	SP0086	SP_86	ORION	Improved cultivar	South Africa	South Africa
224	SP1313	SRR5679263	Fairlane	Improved cultivar	America	USA
225	SP0425	SRR11672399	Fodanni	Improved cultivar	America	USA
226	SP0150	SP_150	qinglang	Improved cultivar	Shaanxi	China
227	SP0735	SRR14010613	Flame	Improved cultivar	America	USA
228	SP0352	SRR11672326	Anderson	Improved cultivar	Italy	Italy
229	SP0468	SRR11672443	FLAMEKIST(Red-1)	Improved cultivar	America	USA
230	SP0632	SRR12628992	Ahiga	Improved cultivar	France	France
231	SP0086	SP_86	Orion	Improved cultivar	Europe	Europe
232	SP0711	SRR14010589	Venus	Improved cultivar	Europe	Europe
233	SP1183	SRR5679131	Croce del Sud	Improved cultivar	Italy	Italy
234	SP0635	SRR12628995	Magali	Improved cultivar	Czech	Czech Republic
235	SP0571	SRR12628931	Bulgaria 2#	Improved cultivar	Bulgaria	Bulgaria
236	SP0572	SRR12628932	Bulgaria 1#	Improved cultivar	Bulgaria	Bulgaria
237	SP1170	SRR5679116	NJC108	Improved cultivar	America	USA
238	SP1079	SRR2056099	BGI_Maria_Serena	Improved cultivar	Italy	Italy
239	SP0270	SRR11672244	Maria Serena	Improved cultivar	Italy	Italy
240	SP0737	SRR14010615	NJC47	Improved cultivar	America	USA
241	SP0780	SRR14010658	Babygold 8	Improved cultivar	America	USA
242	SP0879	SRR14010757	96-7-35	Improved cultivar	North China	China	III-2
243	SP0884	SRR14010762	Beijing 52	Improved cultivar	North China	China
244	SP0867	SRR14010745	96-6-42	Improved cultivar	North China	China
245	SP1106	SRR3138147	Rui Pan 18#-1	Improved cultivar	Beijing	China
246	SP0581	SRR12628941	Rui Pan 18#-2	Improved cultivar	Beijing	China
247	SP0540	SRR12628900	95-1-10	Improved cultivar	Beijing	China
248	SP0601	SRR12628961	95-2-1	Improved cultivar	Beijing	China
249	SP0532	SRR12628892	Rui You Pan 1#	Improved cultivar	Beijing	China
250	SP0600	SRR12628960	95-1-28	Improved cultivar	Beijing	China
251	SP0533	SRR12628893	95-2-42	Improved cultivar	Beijing	China
252	SP0536	SRR12628896	95-2-30	Improved cultivar	Beijing	China
253	SP0535	SRR12628895	95-2-23	Improved cultivar	Beijing	China
254	SP0535	SRR12628895	95-2-23	Improved cultivar	Shaanxi	China
255	SP0964	SRR14010842	83-6-11	Improved cultivar	North China	China
256	SP0983	SRR14010861	04-1-152	Improved cultivar	North China	China
257	SP1059	SRR2056079	Dan Bei Ti	Improved cultivar	Henan	China
258	SP1329	SRR5679279	Sunred	Improved cultivar	America	USA
259	SP1152	SRR5679096	Zhong You 4#	Improved cultivar	China	China
260	SP1152	SRR5679096	Zhong You 4#	Improved cultivar	Anhui	China
261	SP1152	SRR5679096	Zhong You 4#	Improved cultivar	Anhui	China
262	SP0936	SRR14010814	Zhong You Tao 4#	Improved cultivar	North China	China
263	SP1295	SRR5679245	Zhong Nong Jin Shuo	Improved cultivar	Henan	China
264	SP1199	SRR5679148	Xia Hui 2#	Improved cultivar	China	China
265	SP1222	SRR5679171	Kugetsu	Improved cultivar	Japan	Japan
266	SP0378	SRR11672352	Jin Hui 2#	Improved cultivar	Henan	China
267	SP0711	SRR14010589	Venus	Improved cultivar	Italy	Italy
268	SP0375	SRR11672349	Wanji Jin Hui	Improved cultivar	Shanxi	China
269	SP0936	SRR14010814	Zhong You Tao 4#	Improved cultivar	North China	China
270	SPZY	SPZY	ZYT	Improved cultivar	Beijing	China
271	SP0454	SRR11672429	Snow Queen	Improved cultivar	America	USA
272	SP1322	SRR5679272	Nan Fang Jin Mi	Improved cultivar	China	China
273	SP1289	SRR5679239	Dan Mo	Improved cultivar	Beijing	China
274	SP0980	SRR14010858	04-4-118	Improved cultivar	North China	China
275	SP1295	SRR5679245	Zhong Nong Jin Shuo	Improved cultivar	Henan	China
276	SP1186	SRR5679135	Early Red 2#-1	Improved cultivar	America	USA
277	SP0339	SRR11672313	Sunfre	Improved cultivar	America	USA
278	SP0573	SRR12628933	Early Red 2#-2	Improved cultivar	America	USA
279	SP0661	SRR12629021	Rui Guang 2	Improved cultivar	Beijing	China
280	SP1336	SRR5679286	Tsukuba 89#	Improved cultivar	Japan	Japan
281	SP0174	SRR11672148	Ri 89#	Improved cultivar	Japan	Japan
282	SP0843	SRR14010721	Natuotome	Improved cultivar	Other Asia	Other Asia
283	SP0836	SRR14010714	J-29	Improved cultivar	Other Asia	Other Asia
284	SP1240	SRR5679189	Reddomun	Improved cultivar	Japan	Japan
285	SP0840	SRR14010718	Temarihime	Improved cultivar	Other Asia	Other Asia
286	SP1240	SRR5679189	Reddomun	Improved cultivar	Other Asia	Other Asia
287	SP0300	SRR11672274	Japan 3#	Improved cultivar	Japan	Japan
288	SP1576	SRR8303463	Chun Huang You Tao	Improved cultivar	Henan	China
289	SP0383	SRR11672357	Zheng 97-3-3	Improved cultivar	Henan	China
290	SP1182	SRR5679130	NJN80	Improved cultivar	America	USA
291	SP0574	SRR12628934	NJN76-1	Improved cultivar	America	USA
292	SP0157	SRR11672131	NJN76-2	Improved cultivar	America	USA
293	SP0354	SRR11672328	Corolina Red	Improved cultivar	America	USA
294	SP0362	SRR11672336	Jin Ai Bao Tai	Improved cultivar	America	USA
295	SP0340	SRR11672314	25-17	Improved cultivar	Henan	China
296	SP0486	SRR11672461	Qu Zhi Bian Yi 2#	Improved cultivar	Hebei	China
297	SP0485	SRR11672460	Qu Zhi Bian Yi 1#	Improved cultivar	Hebei	China
298	SP0889	SRR14010767	Qu Zhi Tao	Improved cultivar	North China	China
299	SP1075	SRR2056095	Hong Shan Hu-1	Improved cultivar	Beijing	China
300	SP0221	SRR11672195	Jin Mi Xia Ye	Improved cultivar	Henan	China
301	SP1567	SRR8303451	Xia Ye Tao	Improved cultivar	Henan	China
302	SP0111	SP_111	Xiangshanhu	Improved cultivar	Beijing	China
303	SP0276	SRR11672250	Hong Shan Hu-2	Improved cultivar	Beijing	China
304	SP0139	SP_139	Yanhong 12#	Improved cultivar	Hebei	China
305	SP0956	SRR14010834	Rui Guang 33#	Improved cultivar	North China	China
306	SP0912	SRR14010790	Rui Guang 11#	Improved cultivar	North China	China
307	SP0929	SRR14010807	Rui Guang 5#	Improved cultivar	North China	China
308	SP0034	SP_34	6-20	Improved cultivar	Shaanxi	China
309	SP0052	SP_52	Juzaohong	Improved cultivar	Shaanxi	China

## Sheet: IBD analysis
Table S6. The IBD analysis of 309 peach accessions
	SP1519	SPST	SP0113	SP1570	SP1111	SP0370	SP1652	SP1394	SP1650	SP0392	SP0480	SP0469	SP0363	SP1129	SP1110	SP1109	SP1588	SP1587	SP1633	SP1559	SP1560	SP1603	SP1071	SP1530	SP1520	SP1596	SP1595	SP1597	SP1593	SP1517	SP1112	SP0318	SP1649	SP1498	SP1508	SP1506	SP1509	SP1507	SP1503	SP1500	SP1499	SP1502	SP1501	SP1600	SP1586	SP1585	SP1523	SP0338	SP1525
SP1519	1	0.498197	0.500154	0.505408	0.501116	0.50617	0.508922	0.509586	0.503633	0.500167	0.500567	0.501005	0.50074	0.499241	0.499415	0.49802	0.513509	0.515868	0.519621	0.512779	0.51063	0.512337	0.512864	0.565568	0.556073	0.555507	0.553832	0.55443	0.552719	0.554559	0.551494	0.553169	0.553001	0.553297	0.551458	0.551262	0.55127	0.551815	0.552922	0.552237	0.551399	0.55037	0.552166	0.552298	0.552242	0.553765	0.546122	0.546785	0.553111
SPST	0.498197	1	0.677868	0.638175	0.634994	0.630309	0.62442	0.62493	0.604027	0.60652	0.608009	0.607846	0.614173	0.609765	0.611706	0.609249	0.580558	0.581881	0.584944	0.593279	0.590861	0.586269	0.586383	0.50304	0.525225	0.528277	0.527157	0.52691	0.524945	0.52672	0.524735	0.524231	0.524799	0.52492	0.527752	0.527979	0.528608	0.527922	0.528042	0.528697	0.528508	0.529227	0.529689	0.52452	0.525938	0.52644	0.52444	0.524053	0.52608
SP0113	0.500154	0.677868	1	0.6394	0.633656	0.632277	0.625956	0.626531	0.605638	0.607475	0.608852	0.608915	0.613775	0.609106	0.61111	0.608703	0.581903	0.583531	0.587241	0.592864	0.590783	0.587587	0.587738	0.504824	0.52743	0.53041	0.529433	0.529114	0.52682	0.528203	0.525172	0.525541	0.526647	0.526858	0.529288	0.529637	0.530297	0.529682	0.52971	0.530355	0.530381	0.530919	0.531345	0.526695	0.528218	0.528655	0.526027	0.525467	0.527393
SP1570	0.505408	0.638175	0.6394	1	0.636842	0.63629	0.631438	0.63213	0.6107	0.610296	0.611592	0.61201	0.615471	0.611953	0.613353	0.611901	0.584389	0.586757	0.591839	0.595074	0.593558	0.592196	0.592484	0.509827	0.532293	0.534548	0.533625	0.533263	0.530423	0.531984	0.528486	0.528667	0.531342	0.531495	0.532986	0.533162	0.533886	0.533446	0.533458	0.534107	0.534231	0.534511	0.535009	0.530928	0.532498	0.532727	0.529614	0.528298	0.53129
SP1111	0.501116	0.634994	0.633656	0.636842	1	0.663642	0.656904	0.657344	0.613761	0.615247	0.615958	0.61638	0.623195	0.621122	0.6248	0.622481	0.582824	0.584826	0.587598	0.599552	0.59698	0.591296	0.591484	0.505551	0.526798	0.529455	0.528448	0.52821	0.526107	0.528226	0.528212	0.526042	0.527344	0.527467	0.528919	0.528867	0.529784	0.529194	0.529361	0.530017	0.529873	0.530298	0.531005	0.526026	0.527236	0.527759	0.5256	0.525426	0.527727
SP0370	0.50617	0.630309	0.632277	0.63629	0.663642	1	0.656423	0.657162	0.615168	0.615418	0.615782	0.616562	0.619783	0.615249	0.617184	0.614864	0.584356	0.587425	0.592805	0.593989	0.592975	0.591837	0.592145	0.51014	0.531516	0.53377	0.533009	0.532802	0.529605	0.530987	0.526779	0.52779	0.530427	0.530606	0.531782	0.531989	0.53296	0.532565	0.532358	0.533215	0.533328	0.533323	0.533901	0.530219	0.531843	0.53211	0.528564	0.527283	0.52992
SP1652	0.508922	0.62442	0.625956	0.631438	0.656904	0.656423	1	0.685592	0.61524	0.611649	0.612194	0.612744	0.615677	0.612487	0.614532	0.61246	0.581905	0.585395	0.591618	0.592892	0.591356	0.591727	0.592122	0.511795	0.530937	0.532892	0.532263	0.53214	0.528804	0.530351	0.526274	0.526731	0.532001	0.532152	0.530904	0.531058	0.53197	0.53153	0.531535	0.532318	0.532458	0.532427	0.532876	0.529364	0.53102	0.531348	0.52786	0.526271	0.529055
SP1394	0.509586	0.62493	0.626531	0.63213	0.657344	0.657162	0.685592	1	0.615942	0.612156	0.612595	0.613157	0.616149	0.612861	0.614941	0.612877	0.582562	0.586175	0.592339	0.593362	0.591919	0.592351	0.592686	0.512441	0.531579	0.533551	0.532933	0.532807	0.529421	0.530946	0.52676	0.527288	0.532689	0.532876	0.531563	0.531728	0.532573	0.532188	0.532139	0.532937	0.533128	0.533018	0.533552	0.530048	0.531702	0.531965	0.528433	0.526842	0.529664
SP1650	0.503633	0.604027	0.605638	0.6107	0.613761	0.615168	0.61524	0.615942	1	0.667935	0.640306	0.64388	0.631245	0.640462	0.636884	0.636238	0.578579	0.582866	0.591327	0.592052	0.589572	0.590706	0.591104	0.506897	0.527549	0.529709	0.529112	0.528987	0.525615	0.526957	0.522887	0.523422	0.527937	0.528123	0.528133	0.528185	0.528792	0.528571	0.529078	0.529483	0.529543	0.529845	0.530281	0.526456	0.528219	0.528021	0.524817	0.523167	0.525939
SP0392	0.500167	0.60652	0.607475	0.610296	0.615247	0.615418	0.611649	0.612156	0.667935	1	0.644666	0.64827	0.635263	0.644284	0.639664	0.639004	0.579124	0.582513	0.589211	0.592944	0.589962	0.588981	0.589343	0.504193	0.525468	0.528047	0.527213	0.527061	0.524433	0.525946	0.522599	0.523303	0.524835	0.525041	0.526985	0.527079	0.527727	0.527505	0.527922	0.528268	0.528181	0.528584	0.52922	0.52472	0.526298	0.526239	0.523867	0.522878	0.524985
SP0480	0.500567	0.608009	0.608852	0.611592	0.615958	0.615782	0.612194	0.612595	0.640306	0.644666	1	0.650396	0.636948	0.643346	0.640724	0.640442	0.579125	0.582594	0.589823	0.593668	0.590376	0.588929	0.589277	0.505176	0.526156	0.528798	0.528139	0.527671	0.524833	0.526577	0.523279	0.523872	0.525315	0.525514	0.527934	0.527949	0.528476	0.528049	0.528536	0.529278	0.52897	0.529289	0.529863	0.525521	0.526992	0.527033	0.524622	0.523695	0.525797
SP0469	0.501005	0.607846	0.608915	0.61201	0.61638	0.616562	0.612744	0.613157	0.64388	0.64827	0.650396	1	0.63595	0.642359	0.639751	0.639422	0.57944	0.582655	0.58964	0.593298	0.590285	0.588815	0.589303	0.505414	0.526684	0.529048	0.528721	0.528207	0.525442	0.526821	0.523522	0.524273	0.52576	0.525895	0.527849	0.528121	0.528899	0.528569	0.528933	0.529567	0.529108	0.529697	0.530152	0.525981	0.527563	0.527424	0.525029	0.524047	0.526044
SP0363	0.50074	0.614173	0.613775	0.615471	0.623195	0.619783	0.615677	0.616149	0.631245	0.635263	0.636948	0.63595	1	0.638204	0.640117	0.637345	0.580838	0.583526	0.589526	0.596421	0.593503	0.589607	0.589867	0.505253	0.526058	0.529134	0.528058	0.527738	0.52516	0.527166	0.524674	0.524528	0.525396	0.525566	0.528422	0.528456	0.529075	0.528581	0.528792	0.529502	0.529329	0.529295	0.530438	0.525454	0.52696	0.527305	0.525002	0.524199	0.526462
SP1129	0.499241	0.609765	0.609106	0.611953	0.621122	0.615249	0.612487	0.612861	0.640462	0.644284	0.643346	0.642359	0.638204	1	0.646064	0.644918	0.578656	0.581534	0.587383	0.597052	0.592846	0.589137	0.58949	0.503504	0.524133	0.527177	0.526136	0.525773	0.523585	0.525888	0.524339	0.523195	0.524119	0.524262	0.526921	0.526894	0.527422	0.526908	0.527569	0.528135	0.527688	0.528232	0.529063	0.523786	0.525118	0.525302	0.523542	0.522977	0.525256
SP1110	0.499415	0.611706	0.61111	0.613353	0.6248	0.617184	0.614532	0.614941	0.636884	0.639664	0.640724	0.639751	0.640117	0.646064	1	0.648653	0.579081	0.582249	0.588678	0.599155	0.594876	0.590757	0.591078	0.503821	0.524357	0.527465	0.526266	0.525826	0.523847	0.525785	0.525466	0.523506	0.524842	0.524987	0.526961	0.526863	0.52733	0.526854	0.527383	0.528047	0.52778	0.528044	0.528845	0.523885	0.525204	0.525595	0.523573	0.522868	0.525401
SP1109	0.49802	0.609249	0.608703	0.611901	0.622481	0.614864	0.61246	0.612877	0.636238	0.639004	0.640442	0.639422	0.637345	0.644918	0.648653	1	0.578654	0.581382	0.587347	0.597885	0.593756	0.589228	0.589553	0.502796	0.523922	0.52694	0.525928	0.525666	0.523436	0.525575	0.525097	0.523213	0.524598	0.524749	0.526228	0.526296	0.526979	0.52659	0.526964	0.5278	0.527212	0.527902	0.528438	0.523524	0.524817	0.525247	0.523236	0.522641	0.525011
SP1588	0.513509	0.580558	0.581903	0.584389	0.582824	0.584356	0.581905	0.582562	0.578579	0.579124	0.579125	0.57944	0.580838	0.578656	0.579081	0.578654	1	0.628319	0.590709	0.592981	0.599821	0.595975	0.596296	0.518129	0.542235	0.544597	0.54397	0.543457	0.541255	0.542611	0.538532	0.539512	0.540846	0.541014	0.543565	0.543654	0.544622	0.543717	0.543946	0.544967	0.544287	0.544917	0.545714	0.541264	0.542739	0.543157	0.540252	0.53979	0.541665
SP1587	0.515868	0.581881	0.583531	0.586757	0.584826	0.587425	0.585395	0.586175	0.582866	0.582513	0.582594	0.582655	0.583526	0.581534	0.582249	0.581382	0.628319	1	0.60054	0.601576	0.613826	0.611038	0.611535	0.519984	0.542854	0.545241	0.544656	0.544307	0.541444	0.542805	0.538297	0.53954	0.541478	0.541719	0.543914	0.544176	0.54496	0.544191	0.544499	0.545635	0.544652	0.545343	0.545965	0.541787	0.543423	0.543776	0.540692	0.539829	0.542108
SP1633	0.519621	0.584944	0.587241	0.591839	0.587598	0.592805	0.591618	0.592339	0.591327	0.589211	0.589823	0.58964	0.589526	0.587383	0.588678	0.587347	0.590709	0.60054	1	0.63004	0.616707	0.617131	0.617865	0.522981	0.544368	0.54571	0.545412	0.545084	0.541685	0.542897	0.537179	0.538859	0.542457	0.542582	0.544149	0.544173	0.545048	0.544463	0.544653	0.545154	0.54548	0.545485	0.546062	0.542695	0.544746	0.544568	0.540731	0.538693	0.541773
SP1559	0.512779	0.593279	0.592864	0.595074	0.599552	0.593989	0.592892	0.593362	0.592052	0.592944	0.593668	0.593298	0.596421	0.597052	0.599155	0.597885	0.592981	0.601576	0.63004	1	0.629451	0.620853	0.621185	0.517724	0.541369	0.543925	0.542912	0.542483	0.540666	0.54262	0.54199	0.540047	0.541369	0.541514	0.54354	0.543572	0.544503	0.543512	0.544102	0.544768	0.544383	0.544726	0.545792	0.540499	0.541928	0.542248	0.540195	0.54017	0.542432
SP1560	0.51063	0.590861	0.590783	0.593558	0.59698	0.592975	0.591356	0.591919	0.589572	0.589962	0.590376	0.590285	0.593503	0.592846	0.594876	0.593756	0.599821	0.613826	0.616707	0.629451	1	0.647085	0.647541	0.516851	0.542445	0.544846	0.543824	0.543413	0.541685	0.543768	0.542961	0.541051	0.542266	0.54237	0.544391	0.544397	0.545192	0.544252	0.544977	0.545624	0.545261	0.546073	0.546454	0.54157	0.542882	0.5434	0.541116	0.540677	0.543276
SP1603	0.512337	0.586269	0.587587	0.592196	0.591296	0.591837	0.591727	0.592351	0.590706	0.588981	0.588929	0.588815	0.589607	0.589137	0.590757	0.589228	0.595975	0.611038	0.617131	0.620853	0.647085	1	0.685013	0.517555	0.542463	0.544442	0.543666	0.54318	0.540448	0.542562	0.539297	0.539054	0.542581	0.542709	0.543495	0.543411	0.544139	0.543256	0.543881	0.544513	0.544137	0.545018	0.545203	0.541328	0.542701	0.543196	0.54002	0.538669	0.541713
SP1071	0.512864	0.586383	0.587738	0.592484	0.591484	0.592145	0.592122	0.592686	0.591104	0.589343	0.589277	0.589303	0.589867	0.58949	0.591078	0.589553	0.596296	0.611535	0.617865	0.621185	0.647541	0.685013	1	0.518139	0.542982	0.544956	0.544236	0.543671	0.540959	0.543057	0.539665	0.539524	0.543041	0.543188	0.543933	0.543878	0.544567	0.54371	0.544319	0.544957	0.544631	0.545472	0.545684	0.541787	0.543211	0.543679	0.540494	0.539125	0.54217
SP1530	0.565568	0.50304	0.504824	0.509827	0.505551	0.51014	0.511795	0.512441	0.506897	0.504193	0.505176	0.505414	0.505253	0.503504	0.503821	0.502796	0.518129	0.519984	0.522981	0.517724	0.516851	0.517555	0.518139	1	0.576036	0.576625	0.576543	0.580081	0.578267	0.577565	0.576228	0.577527	0.575175	0.575719	0.574575	0.573208	0.575581	0.575548	0.577395	0.577409	0.576486	0.575469	0.577489	0.576991	0.577032	0.57727	0.570513	0.570306	0.576013
SP1520	0.556073	0.525225	0.52743	0.532293	0.526798	0.531516	0.530937	0.531579	0.527549	0.525468	0.526156	0.526684	0.526058	0.524133	0.524357	0.523922	0.542235	0.542854	0.544368	0.541369	0.542445	0.542463	0.542982	0.576036	1	0.653014	0.652616	0.655358	0.654786	0.653495	0.650165	0.652585	0.648162	0.649083	0.649228	0.648231	0.649108	0.646387	0.651963	0.652772	0.652248	0.651767	0.652387	0.65296	0.654994	0.6555	0.651313	0.649582	0.652432
SP1596	0.555507	0.528277	0.53041	0.534548	0.529455	0.53377	0.532892	0.533551	0.529709	0.528047	0.528798	0.529048	0.529134	0.527177	0.527465	0.52694	0.544597	0.545241	0.54571	0.543925	0.544846	0.544442	0.544956	0.576625	0.653014	1	0.658053	0.655358	0.653184	0.652731	0.649387	0.651677	0.64629	0.64715	0.652416	0.651178	0.65241	0.650182	0.654277	0.655755	0.653743	0.655177	0.655849	0.655686	0.656267	0.657566	0.652215	0.652589	0.653635
SP1595	0.553832	0.527157	0.529433	0.533625	0.528448	0.533009	0.532263	0.532933	0.529112	0.527213	0.528139	0.528721	0.528058	0.526136	0.526266	0.525928	0.54397	0.544656	0.545412	0.542912	0.543824	0.543666	0.544236	0.576543	0.652616	0.658053	1	0.656886	0.655736	0.654792	0.650096	0.652659	0.647721	0.64847	0.650482	0.650481	0.65188	0.651148	0.652686	0.657354	0.654883	0.655262	0.65608	0.655661	0.656669	0.659181	0.652751	0.65235	0.65482
SP1597	0.55443	0.52691	0.529114	0.533263	0.52821	0.532802	0.53214	0.532807	0.528987	0.527061	0.527671	0.528207	0.527738	0.525773	0.525826	0.525666	0.543457	0.544307	0.545084	0.542483	0.543413	0.54318	0.543671	0.580081	0.655358	0.655358	0.656886	1	0.65582	0.652608	0.651395	0.653903	0.648977	0.649905	0.652078	0.650854	0.652778	0.652237	0.653764	0.656789	0.654514	0.655196	0.655854	0.657337	0.657608	0.657936	0.652746	0.651739	0.655416
SP1593	0.552719	0.524945	0.52682	0.530423	0.526107	0.529605	0.528804	0.529421	0.525615	0.524433	0.524833	0.525442	0.52516	0.523585	0.523847	0.523436	0.541255	0.541444	0.541685	0.540666	0.541685	0.540448	0.540959	0.578267	0.654786	0.653184	0.655736	0.65582	1	0.657037	0.654965	0.657037	0.650146	0.65104	0.649887	0.649282	0.650324	0.648995	0.653048	0.654741	0.652347	0.653473	0.653978	0.655037	0.654924	0.657359	0.653993	0.652414	0.65599
SP1517	0.554559	0.52672	0.528203	0.531984	0.528226	0.530987	0.530351	0.530946	0.526957	0.525946	0.526577	0.526821	0.527166	0.525888	0.525785	0.525575	0.542611	0.542805	0.542897	0.54262	0.543768	0.542562	0.543057	0.577565	0.653495	0.652731	0.654792	0.652608	0.657037	1	0.654178	0.655124	0.648664	0.649508	0.651914	0.652523	0.652092	0.649054	0.654243	0.654186	0.65348	0.654967	0.654089	0.65218	0.65503	0.656181	0.651956	0.651494	0.655355
SP1112	0.551494	0.524735	0.525172	0.528486	0.528212	0.526779	0.526274	0.52676	0.522887	0.522599	0.523279	0.523522	0.524674	0.524339	0.525466	0.525097	0.538532	0.538297	0.537179	0.54199	0.542961	0.539297	0.539665	0.576228	0.650165	0.649387	0.650096	0.651395	0.654965	0.654178	1	0.677932	0.666104	0.666902	0.650138	0.649273	0.649927	0.650274	0.652149	0.655245	0.651399	0.653213	0.652751	0.650335	0.652607	0.65236	0.649049	0.654904	0.658105
SP0318	0.553169	0.524231	0.525541	0.528667	0.526042	0.52779	0.526731	0.527288	0.523422	0.523303	0.523872	0.524273	0.524528	0.523195	0.523506	0.523213	0.539512	0.53954	0.538859	0.540047	0.541051	0.539054	0.539524	0.577527	0.652585	0.651677	0.652659	0.653903	0.657037	0.655124	0.677932	1	0.665389	0.666248	0.651231	0.650683	0.651495	0.651943	0.653505	0.656644	0.653006	0.654531	0.65394	0.652737	0.655244	0.654827	0.650381	0.656368	0.658445
SP1649	0.553001	0.524799	0.526647	0.531342	0.527344	0.530427	0.532001	0.532689	0.527937	0.524835	0.525315	0.52576	0.525396	0.524119	0.524842	0.524598	0.540846	0.541478	0.542457	0.541369	0.542266	0.542581	0.543041	0.575175	0.648162	0.64629	0.647721	0.648977	0.650146	0.648664	0.666104	0.665389	1	0.688356	0.644898	0.644166	0.64495	0.645638	0.647038	0.650226	0.647068	0.648311	0.647692	0.646872	0.649893	0.649239	0.643596	0.646653	0.650934
SP1498	0.553297	0.52492	0.526858	0.531495	0.527467	0.530606	0.532152	0.532876	0.528123	0.525041	0.525514	0.525895	0.525566	0.524262	0.524987	0.524749	0.541014	0.541719	0.542582	0.541514	0.54237	0.542709	0.543188	0.575719	0.649083	0.64715	0.64847	0.649905	0.65104	0.649508	0.666902	0.666248	0.688356	1	0.645775	0.645091	0.645736	0.646502	0.647773	0.651051	0.647886	0.649079	0.648541	0.647649	0.650761	0.650127	0.644359	0.647383	0.651786
SP1508	0.551458	0.527752	0.529288	0.532986	0.528919	0.531782	0.530904	0.531563	0.528133	0.526985	0.527934	0.527849	0.528422	0.526921	0.526961	0.526228	0.543565	0.543914	0.544149	0.54354	0.544391	0.543495	0.543933	0.574575	0.649228	0.652416	0.650482	0.652078	0.649887	0.651914	0.650138	0.651231	0.644898	0.645775	1	0.673223	0.665885	0.664014	0.6592	0.655641	0.656623	0.658317	0.657755	0.651833	0.656747	0.655005	0.650192	0.649917	0.652932
SP1506	0.551262	0.527979	0.529637	0.533162	0.528867	0.531989	0.531058	0.531728	0.528185	0.527079	0.527949	0.528121	0.528456	0.526894	0.526863	0.526296	0.543654	0.544176	0.544173	0.543572	0.544397	0.543411	0.543878	0.573208	0.648231	0.651178	0.650481	0.650854	0.649282	0.652523	0.649273	0.650683	0.644166	0.645091	0.673223	1	0.666823	0.666556	0.659432	0.65609	0.657803	0.657463	0.658164	0.651256	0.657972	0.655792	0.651015	0.649802	0.652027
SP1509	0.55127	0.528608	0.530297	0.533886	0.529784	0.53296	0.53197	0.532573	0.528792	0.527727	0.528476	0.528899	0.529075	0.527422	0.52733	0.526979	0.544622	0.54496	0.545048	0.544503	0.545192	0.544139	0.544567	0.575581	0.649108	0.65241	0.65188	0.652778	0.650324	0.652092	0.649927	0.651495	0.64495	0.645736	0.665885	0.666823	1	0.669811	0.659597	0.656666	0.658596	0.659007	0.659907	0.652918	0.657769	0.656148	0.650845	0.65122	0.652348
SP1507	0.551815	0.527922	0.529682	0.533446	0.529194	0.532565	0.53153	0.532188	0.528571	0.527505	0.528049	0.528569	0.528581	0.526908	0.526854	0.52659	0.543717	0.544191	0.544463	0.543512	0.544252	0.543256	0.54371	0.575548	0.646387	0.650182	0.651148	0.652237	0.648995	0.649054	0.650274	0.651943	0.645638	0.646502	0.664014	0.666556	0.669811	1	0.65763	0.65655	0.656685	0.656653	0.658496	0.651415	0.657055	0.654144	0.648019	0.648601	0.651964
SP1503	0.552922	0.528042	0.52971	0.533458	0.529361	0.532358	0.531535	0.532139	0.529078	0.527922	0.528536	0.528933	0.528792	0.527569	0.527383	0.526964	0.543946	0.544499	0.544653	0.544102	0.544977	0.543881	0.544319	0.577395	0.651963	0.654277	0.652686	0.653764	0.653048	0.654243	0.652149	0.653505	0.647038	0.647773	0.6592	0.659432	0.659597	0.65763	1	0.661251	0.65917	0.660935	0.661297	0.65278	0.658965	0.658297	0.652616	0.652485	0.654769
SP1500	0.552237	0.528697	0.530355	0.534107	0.530017	0.533215	0.532318	0.532937	0.529483	0.528268	0.529278	0.529567	0.529502	0.528135	0.528047	0.5278	0.544967	0.545635	0.545154	0.544768	0.545624	0.544513	0.544957	0.577409	0.652772	0.655755	0.657354	0.656789	0.654741	0.654186	0.655245	0.656644	0.650226	0.651051	0.655641	0.65609	0.656666	0.65655	0.661251	1	0.659185	0.661196	0.661962	0.656247	0.656861	0.657395	0.653484	0.653766	0.656554
SP1499	0.551399	0.528508	0.530381	0.534231	0.529873	0.533328	0.532458	0.533128	0.529543	0.528181	0.52897	0.529108	0.529329	0.527688	0.52778	0.527212	0.544287	0.544652	0.54548	0.544383	0.545261	0.544137	0.544631	0.576486	0.652248	0.653743	0.654883	0.654514	0.652347	0.65348	0.651399	0.653006	0.647068	0.647886	0.656623	0.657803	0.658596	0.656685	0.65917	0.659185	1	0.662694	0.664344	0.653654	0.659363	0.657935	0.654284	0.65201	0.653994
SP1502	0.55037	0.529227	0.530919	0.534511	0.530298	0.533323	0.532427	0.533018	0.529845	0.528584	0.529289	0.529697	0.529295	0.528232	0.528044	0.527902	0.544917	0.545343	0.545485	0.544726	0.546073	0.545018	0.545472	0.575469	0.651767	0.655177	0.655262	0.655196	0.653473	0.654967	0.653213	0.654531	0.648311	0.649079	0.658317	0.657463	0.659007	0.656653	0.660935	0.661196	0.662694	1	0.664737	0.655482	0.659231	0.656897	0.652578	0.652859	0.655972
SP1501	0.552166	0.529689	0.531345	0.535009	0.531005	0.533901	0.532876	0.533552	0.530281	0.52922	0.529863	0.530152	0.530438	0.529063	0.528845	0.528438	0.545714	0.545965	0.546062	0.545792	0.546454	0.545203	0.545684	0.577489	0.652387	0.655849	0.65608	0.655854	0.653978	0.654089	0.652751	0.65394	0.647692	0.648541	0.657755	0.658164	0.659907	0.658496	0.661297	0.661962	0.664344	0.664737	1	0.654424	0.659799	0.656154	0.654158	0.654836	0.656902
SP1600	0.552298	0.52452	0.526695	0.530928	0.526026	0.530219	0.529364	0.530048	0.526456	0.52472	0.525521	0.525981	0.525454	0.523786	0.523885	0.523524	0.541264	0.541787	0.542695	0.540499	0.54157	0.541328	0.541787	0.576991	0.65296	0.655686	0.655661	0.657337	0.655037	0.65218	0.650335	0.652737	0.646872	0.647649	0.651833	0.651256	0.652918	0.651415	0.65278	0.656247	0.653654	0.655482	0.654424	1	0.656529	0.659472	0.653169	0.652433	0.65677
SP1586	0.552242	0.525938	0.528218	0.532498	0.527236	0.531843	0.53102	0.531702	0.528219	0.526298	0.526992	0.527563	0.52696	0.525118	0.525204	0.524817	0.542739	0.543423	0.544746	0.541928	0.542882	0.542701	0.543211	0.577032	0.654994	0.656267	0.656669	0.657608	0.654924	0.65503	0.652607	0.655244	0.649893	0.650761	0.656747	0.657972	0.657769	0.657055	0.658965	0.656861	0.659363	0.659231	0.659799	0.656529	1	0.661614	0.655016	0.654364	0.65521
SP1585	0.553765	0.52644	0.528655	0.532727	0.527759	0.53211	0.531348	0.531965	0.528021	0.526239	0.527033	0.527424	0.527305	0.525302	0.525595	0.525247	0.543157	0.543776	0.544568	0.542248	0.5434	0.543196	0.543679	0.57727	0.6555	0.657566	0.659181	0.657936	0.657359	0.656181	0.65236	0.654827	0.649239	0.650127	0.655005	0.655792	0.656148	0.654144	0.658297	0.657395	0.657935	0.656897	0.656154	0.659472	0.661614	1	0.655469	0.655373	0.655707
SP1523	0.546122	0.52444	0.526027	0.529614	0.5256	0.528564	0.52786	0.528433	0.524817	0.523867	0.524622	0.525029	0.525002	0.523542	0.523573	0.523236	0.540252	0.540692	0.540731	0.540195	0.541116	0.54002	0.540494	0.570513	0.651313	0.652215	0.652751	0.652746	0.653993	0.651956	0.649049	0.650381	0.643596	0.644359	0.650192	0.651015	0.650845	0.648019	0.652616	0.653484	0.654284	0.652578	0.654158	0.653169	0.655016	0.655469	1	0.661316	0.653977
SP0338	0.546785	0.524053	0.525467	0.528298	0.525426	0.527283	0.526271	0.526842	0.523167	0.522878	0.523695	0.524047	0.524199	0.522977	0.522868	0.522641	0.53979	0.539829	0.538693	0.54017	0.540677	0.538669	0.539125	0.570306	0.649582	0.652589	0.65235	0.651739	0.652414	0.651494	0.654904	0.656368	0.646653	0.647383	0.649917	0.649802	0.65122	0.648601	0.652485	0.653766	0.65201	0.652859	0.654836	0.652433	0.654364	0.655373	0.661316	1	0.656452
SP1525	0.553111	0.52608	0.527393	0.53129	0.527727	0.52992	0.529055	0.529664	0.525939	0.524985	0.525797	0.526044	0.526462	0.525256	0.525401	0.525011	0.541665	0.542108	0.541773	0.542432	0.543276	0.541713	0.54217	0.576013	0.652432	0.653635	0.65482	0.655416	0.65599	0.655355	0.658105	0.658445	0.650934	0.651786	0.652932	0.652027	0.652348	0.651964	0.654769	0.656554	0.653994	0.655972	0.656902	0.65677	0.65521	0.655707	0.653977	0.656452	1
SP1594	0.551959	0.526751	0.528949	0.532972	0.528043	0.532416	0.531485	0.532076	0.528557	0.52676	0.527396	0.527829	0.527381	0.525644	0.525544	0.525253	0.543276	0.543867	0.544968	0.542624	0.543817	0.543313	0.543747	0.577058	0.657005	0.658073	0.658239	0.659127	0.656967	0.655494	0.654933	0.657323	0.65145	0.652324	0.656732	0.657847	0.658482	0.656385	0.658948	0.65894	0.659766	0.659361	0.661165	0.658303	0.665915	0.662108	0.655863	0.657421	0.657478
SP1583	0.551279	0.52586	0.528049	0.53216	0.526924	0.531341	0.530459	0.531115	0.527745	0.525972	0.526727	0.527103	0.526534	0.524693	0.52495	0.524517	0.542514	0.543355	0.544166	0.541758	0.542798	0.542498	0.543021	0.578063	0.653997	0.657567	0.656879	0.659393	0.654466	0.651839	0.654145	0.656553	0.650938	0.651725	0.654847	0.653854	0.654785	0.654426	0.656206	0.65915	0.657454	0.657597	0.658144	0.659023	0.664439	0.658829	0.655349	0.655716	0.657807
SP1096	0.548357	0.526256	0.527088	0.529134	0.527136	0.527911	0.5264	0.526945	0.523651	0.524157	0.524794	0.524952	0.525958	0.524745	0.524687	0.52425	0.540088	0.539762	0.538705	0.541124	0.542027	0.539167	0.539587	0.574971	0.647765	0.654533	0.650631	0.654034	0.651406	0.648702	0.656244	0.657005	0.646147	0.646927	0.652144	0.650937	0.651161	0.650557	0.652227	0.654122	0.65232	0.653023	0.65561	0.656384	0.655329	0.65228	0.652492	0.654265	0.656178
SP1095	0.549347	0.526168	0.527634	0.530259	0.527074	0.52936	0.527841	0.528413	0.525118	0.524934	0.525529	0.525778	0.526189	0.524699	0.52473	0.524252	0.541162	0.541076	0.540466	0.541306	0.542277	0.540305	0.540698	0.575846	0.650274	0.656855	0.653096	0.656605	0.652917	0.649684	0.655651	0.657567	0.647853	0.648618	0.653326	0.652239	0.652649	0.652045	0.653493	0.655594	0.6539	0.654463	0.656829	0.65877	0.657895	0.654587	0.653767	0.655	0.656958
SP1521	0.553444	0.525134	0.526812	0.530881	0.526796	0.529918	0.529013	0.529598	0.525811	0.524756	0.525229	0.5256	0.525587	0.524038	0.524564	0.52425	0.541309	0.541595	0.541799	0.540854	0.542247	0.541352	0.541815	0.577492	0.654194	0.65487	0.655888	0.657075	0.65586	0.653523	0.653763	0.655089	0.648558	0.649339	0.652222	0.650513	0.651912	0.650463	0.65495	0.655915	0.654288	0.655623	0.655364	0.653095	0.656832	0.658927	0.653633	0.655274	0.656867
SP1599	0.553545	0.527157	0.529292	0.533574	0.528296	0.532668	0.531929	0.532537	0.529102	0.527354	0.528025	0.528513	0.528025	0.526225	0.526331	0.526177	0.544015	0.544556	0.545388	0.543171	0.544211	0.543802	0.544313	0.577424	0.656349	0.659576	0.65983	0.661063	0.658858	0.655595	0.653292	0.655723	0.650453	0.651305	0.654078	0.653735	0.654465	0.654364	0.656315	0.660015	0.65816	0.657671	0.658722	0.660951	0.661572	0.661368	0.657332	0.656844	0.658953
SP1601	0.552594	0.527085	0.529266	0.533506	0.528183	0.532671	0.531846	0.532503	0.528842	0.526973	0.527726	0.528163	0.527626	0.525769	0.525874	0.525827	0.543683	0.544249	0.545063	0.542755	0.54404	0.543713	0.544208	0.576842	0.656021	0.660505	0.660698	0.665727	0.659122	0.656378	0.654449	0.656878	0.651567	0.652464	0.653285	0.653602	0.65464	0.654126	0.656674	0.659945	0.656135	0.657563	0.658428	0.660613	0.659734	0.662266	0.657029	0.656043	0.65924
SP1598	0.55178	0.526553	0.528226	0.531815	0.527867	0.530867	0.529787	0.5304	0.526785	0.525758	0.526315	0.526861	0.526777	0.525194	0.525178	0.525162	0.542227	0.542439	0.542391	0.541865	0.54327	0.542127	0.542579	0.576156	0.654032	0.659838	0.658165	0.663323	0.658539	0.656202	0.656857	0.658631	0.651199	0.652036	0.654189	0.654207	0.655039	0.654885	0.656953	0.659826	0.655901	0.65907	0.659445	0.660049	0.657771	0.661033	0.656468	0.657596	0.660338
SP1513	0.553115	0.5281	0.529587	0.53311	0.529233	0.532	0.531168	0.531799	0.528286	0.527366	0.528105	0.528379	0.528769	0.527271	0.527188	0.526924	0.543457	0.543971	0.54403	0.544067	0.544732	0.543616	0.544053	0.577403	0.655577	0.660023	0.658446	0.657505	0.655352	0.656924	0.653335	0.654259	0.647722	0.648543	0.656338	0.653741	0.655031	0.653809	0.657485	0.659602	0.657573	0.657654	0.658303	0.65957	0.657578	0.659707	0.655403	0.654658	0.657177
SP1512	0.554254	0.5288	0.530524	0.534118	0.530276	0.533332	0.532403	0.533007	0.529206	0.528097	0.528891	0.529264	0.529618	0.527878	0.528109	0.527577	0.544362	0.544838	0.544878	0.544758	0.54542	0.544276	0.544716	0.57726	0.656221	0.661368	0.660284	0.657589	0.655926	0.657157	0.654495	0.655985	0.649145	0.649982	0.65655	0.655472	0.656044	0.655067	0.657789	0.659943	0.658767	0.658525	0.659838	0.659184	0.658198	0.660511	0.655932	0.656237	0.658166
SP1511	0.554041	0.52792	0.529599	0.533345	0.529415	0.532605	0.531663	0.532248	0.528793	0.527624	0.528339	0.528646	0.528937	0.527286	0.527591	0.52708	0.543771	0.544362	0.544454	0.543972	0.544857	0.543774	0.544186	0.57759	0.655642	0.660644	0.659736	0.656761	0.654923	0.656739	0.653462	0.655127	0.648321	0.649108	0.655778	0.654441	0.65493	0.654947	0.65741	0.659781	0.658273	0.657678	0.658807	0.659405	0.657328	0.659837	0.655044	0.654734	0.657444
SP1515	0.552856	0.527343	0.529058	0.532551	0.528513	0.531596	0.530618	0.531243	0.527514	0.526485	0.527346	0.527693	0.527605	0.526238	0.526239	0.525844	0.543134	0.543611	0.543545	0.543171	0.543991	0.542748	0.543218	0.578092	0.655362	0.658413	0.661705	0.659014	0.657489	0.658683	0.656515	0.658188	0.650741	0.651638	0.655901	0.655073	0.655633	0.654522	0.658098	0.660725	0.657254	0.659176	0.658373	0.660657	0.65845	0.660871	0.657406	0.656844	0.658296
SP1514	0.552291	0.52752	0.529077	0.53275	0.528823	0.531695	0.530844	0.531475	0.527714	0.526682	0.527561	0.527897	0.528095	0.526625	0.526623	0.52624	0.542686	0.543264	0.543557	0.543199	0.544267	0.543121	0.543567	0.578005	0.654949	0.658117	0.660083	0.658993	0.655535	0.656862	0.656127	0.657132	0.650309	0.651187	0.655139	0.653921	0.654661	0.654189	0.657028	0.659769	0.657706	0.658794	0.658466	0.659814	0.657678	0.659275	0.657002	0.654784	0.659642
SP1516	0.550365	0.527351	0.528976	0.532559	0.52847	0.531514	0.530529	0.531148	0.527627	0.526616	0.527504	0.527797	0.527823	0.526399	0.526292	0.526043	0.542899	0.543278	0.543617	0.542925	0.543997	0.54296	0.543395	0.574588	0.655095	0.657714	0.658414	0.65732	0.654956	0.65728	0.654138	0.655575	0.648441	0.64932	0.65876	0.657575	0.6592	0.655308	0.657816	0.65936	0.659547	0.661412	0.660117	0.658571	0.660824	0.661722	0.655231	0.656319	0.657421
SP1094	0.549347	0.527537	0.528895	0.53169	0.52855	0.530744	0.529256	0.529848	0.526346	0.526217	0.526767	0.527179	0.527749	0.526289	0.526474	0.525897	0.542506	0.542581	0.541631	0.542769	0.543788	0.541779	0.542237	0.571064	0.652059	0.657794	0.657808	0.653808	0.653459	0.655982	0.655061	0.656696	0.647136	0.647953	0.654603	0.656122	0.653484	0.650252	0.654693	0.653592	0.656135	0.655527	0.654556	0.653643	0.657299	0.658363	0.654253	0.655032	0.654463
SP1522	0.553493	0.525659	0.52723	0.530998	0.526937	0.52968	0.528625	0.529266	0.52593	0.525015	0.525663	0.526114	0.526212	0.52467	0.524875	0.524352	0.541476	0.541777	0.541678	0.54183	0.542795	0.541584	0.542109	0.573476	0.658821	0.657029	0.655117	0.657013	0.654306	0.653994	0.658134	0.65958	0.651524	0.652345	0.654701	0.654576	0.655608	0.654232	0.65644	0.658591	0.655963	0.657305	0.657821	0.660402	0.65799	0.659663	0.654432	0.657152	0.660525
SP1533	0.553335	0.526898	0.528533	0.532123	0.528049	0.531008	0.530125	0.530734	0.527148	0.526124	0.526936	0.527345	0.527363	0.525726	0.525958	0.525402	0.542813	0.54319	0.543199	0.542708	0.543843	0.542651	0.543162	0.5765	0.657433	0.65948	0.658298	0.659239	0.656894	0.656705	0.658369	0.65987	0.652489	0.653359	0.657795	0.65768	0.657793	0.657145	0.658943	0.66009	0.658276	0.65923	0.660306	0.65966	0.663246	0.661937	0.656928	0.660422	0.659886
SP1528	0.553204	0.527258	0.52893	0.532408	0.528459	0.531432	0.530485	0.531064	0.527466	0.526438	0.527313	0.527744	0.527718	0.526222	0.526138	0.525782	0.542959	0.543284	0.543172	0.543002	0.543982	0.542669	0.543132	0.577898	0.655213	0.659728	0.660169	0.661138	0.657288	0.656879	0.659471	0.661055	0.653315	0.654144	0.658034	0.657767	0.658416	0.657989	0.659464	0.661108	0.659735	0.660274	0.65972	0.660547	0.661089	0.662371	0.65733	0.658164	0.661132
SP0014	0.551915	0.527	0.528276	0.531	0.528356	0.529947	0.528539	0.529154	0.525597	0.525577	0.526219	0.52678	0.527057	0.52572	0.525733	0.525372	0.542021	0.541972	0.54086	0.542775	0.543727	0.541132	0.541608	0.576866	0.653365	0.658773	0.657672	0.658865	0.657863	0.656196	0.662543	0.663805	0.653067	0.653746	0.65469	0.655247	0.657683	0.656284	0.658877	0.661224	0.657892	0.658214	0.659263	0.658563	0.659109	0.660344	0.65706	0.662788	0.659313
SPGH	0.552313	0.527068	0.528664	0.531783	0.528585	0.531022	0.529714	0.530326	0.526714	0.526183	0.526749	0.527346	0.527265	0.526027	0.525992	0.525633	0.542624	0.542861	0.542113	0.542968	0.544009	0.54183	0.54231	0.577024	0.654177	0.659337	0.658438	0.659494	0.657942	0.655761	0.660774	0.662374	0.653147	0.653886	0.654439	0.655065	0.657359	0.656168	0.658587	0.661031	0.657777	0.65793	0.658918	0.659148	0.659713	0.660959	0.656731	0.661259	0.658618
SP1093	0.548889	0.527533	0.52904	0.531809	0.528704	0.531108	0.52957	0.53016	0.526294	0.525988	0.52672	0.52723	0.527552	0.525972	0.525963	0.525775	0.542546	0.542798	0.541934	0.54266	0.543704	0.541703	0.542153	0.575954	0.650736	0.656609	0.658469	0.658764	0.654507	0.65593	0.657226	0.659413	0.649543	0.650401	0.6554	0.656605	0.657292	0.656182	0.65628	0.658786	0.656545	0.657546	0.656468	0.658203	0.660013	0.660751	0.654066	0.655784	0.656596
SP0435	0.550909	0.52651	0.52794	0.530709	0.52778	0.529885	0.528514	0.529085	0.525962	0.525857	0.526469	0.526925	0.527192	0.525612	0.52566	0.525443	0.541822	0.54188	0.541134	0.542223	0.542899	0.541019	0.541449	0.578187	0.652194	0.654954	0.654949	0.656301	0.654044	0.654802	0.660966	0.662923	0.652085	0.652928	0.65732	0.657072	0.657438	0.656409	0.65765	0.661282	0.658336	0.658025	0.658002	0.658121	0.661265	0.659546	0.653314	0.657661	0.657112
SP1067	0.532484	0.548554	0.55255	0.559609	0.55025	0.561991	0.564262	0.565289	0.562317	0.555549	0.555998	0.556298	0.553022	0.550797	0.551999	0.550322	0.560207	0.564715	0.578192	0.558961	0.558183	0.564295	0.564969	0.526887	0.529183	0.527799	0.528809	0.528181	0.524316	0.524647	0.5155	0.518804	0.526556	0.526759	0.524558	0.5249	0.525388	0.525259	0.525027	0.525361	0.526254	0.525348	0.52576	0.52547	0.527394	0.527001	0.52235	0.518739	0.522332
SP1115	0.531793	0.554998	0.558671	0.565194	0.556648	0.567216	0.568898	0.569892	0.566871	0.560996	0.561482	0.56177	0.559147	0.557009	0.558134	0.556515	0.565695	0.569881	0.581904	0.565581	0.564536	0.569554	0.570222	0.527162	0.535217	0.533278	0.533823	0.533433	0.529706	0.53008	0.52186	0.524786	0.531422	0.531704	0.53038	0.530613	0.531192	0.530918	0.530741	0.531215	0.531983	0.531243	0.531682	0.531286	0.532534	0.532496	0.527759	0.52464	0.528711
SP1118	0.532214	0.5554	0.559079	0.565517	0.557045	0.56733	0.568973	0.570018	0.566903	0.561128	0.56162	0.561828	0.559449	0.557302	0.558498	0.55699	0.565795	0.569909	0.581902	0.566068	0.564941	0.569619	0.570337	0.526779	0.535125	0.533453	0.534002	0.533443	0.529684	0.530123	0.522077	0.524916	0.531358	0.53163	0.530505	0.530857	0.531371	0.531149	0.530955	0.531349	0.532172	0.531412	0.531943	0.531432	0.532636	0.532553	0.527918	0.524952	0.528862
SP1122	0.531276	0.55743	0.560978	0.567242	0.559341	0.569187	0.57084	0.571833	0.568784	0.563133	0.563768	0.563849	0.561593	0.559424	0.560719	0.559229	0.567734	0.571727	0.583657	0.568595	0.567246	0.571594	0.57227	0.528234	0.535871	0.535485	0.535731	0.535253	0.531673	0.532225	0.524306	0.526962	0.53331	0.533604	0.532577	0.532848	0.533357	0.533019	0.533019	0.533513	0.534211	0.533464	0.534045	0.532794	0.53448	0.534408	0.529897	0.526898	0.530236
SP1121	0.53159	0.55732	0.560823	0.5671	0.559136	0.568879	0.570312	0.571303	0.568207	0.562874	0.563451	0.563613	0.561336	0.559327	0.560351	0.558951	0.567672	0.57158	0.583211	0.568371	0.567087	0.571379	0.572004	0.527798	0.536923	0.535385	0.535764	0.535256	0.53172	0.532318	0.52439	0.527109	0.533139	0.533387	0.532572	0.532941	0.533435	0.533152	0.532994	0.533534	0.534291	0.533583	0.533999	0.533369	0.534556	0.53447	0.529981	0.527161	0.531007
SP0410	0.466208	0.459545	0.458263	0.457207	0.459843	0.457115	0.46136	0.461534	0.456171	0.455034	0.455912	0.456124	0.457346	0.457962	0.456036	0.45796	0.469137	0.467123	0.46223	0.467866	0.459775	0.458018	0.458286	0.447916	0.412121	0.410384	0.409305	0.410077	0.409562	0.411792	0.407553	0.408554	0.412656	0.412333	0.410259	0.410419	0.410824	0.409963	0.410994	0.40945	0.409601	0.409184	0.41055	0.408132	0.408889	0.409529	0.410544	0.410431	0.409884
SP0409	0.468526	0.462167	0.460873	0.459444	0.462021	0.459686	0.46401	0.464201	0.459206	0.457851	0.458795	0.459096	0.459942	0.460447	0.458977	0.460751	0.470337	0.468709	0.464356	0.469217	0.461313	0.459878	0.460125	0.449201	0.413428	0.411543	0.410506	0.411345	0.410838	0.412913	0.408602	0.409769	0.413798	0.413594	0.411468	0.411713	0.412037	0.411108	0.412211	0.410599	0.410759	0.410423	0.411607	0.408952	0.410147	0.410777	0.410068	0.409378	0.410514
SP1615	0.443192	0.457851	0.456583	0.456303	0.457206	0.454418	0.45694	0.457089	0.455549	0.455188	0.454647	0.455973	0.455414	0.456694	0.454028	0.457003	0.468062	0.4643	0.458838	0.46461	0.458062	0.456056	0.456113	0.419429	0.411206	0.408563	0.408276	0.407513	0.409163	0.410739	0.407214	0.407578	0.410488	0.410284	0.409546	0.409588	0.41012	0.40928	0.410094	0.408645	0.40864	0.408878	0.409676	0.406039	0.408085	0.407978	0.409797	0.410164	0.408909
SPKE	0.438916	0.462162	0.460678	0.458234	0.460305	0.456663	0.458954	0.459018	0.457681	0.457502	0.457798	0.458597	0.458206	0.459831	0.457836	0.460388	0.470011	0.465823	0.460099	0.466256	0.460826	0.457971	0.457943	0.424066	0.413854	0.41249	0.41142	0.41117	0.411852	0.413164	0.410791	0.410512	0.412877	0.412709	0.413228	0.413185	0.413914	0.412651	0.41369	0.411925	0.412084	0.412137	0.413314	0.409236	0.411504	0.41159	0.413133	0.413342	0.412359
SP0545	0.404183	0.481281	0.479293	0.474539	0.477987	0.471951	0.47074	0.470795	0.470204	0.472428	0.471589	0.473425	0.474606	0.475038	0.473381	0.47625	0.484342	0.476281	0.466539	0.478444	0.47604	0.471032	0.470819	0.405581	0.421956	0.424486	0.423273	0.423234	0.421557	0.423677	0.422983	0.421585	0.422111	0.422037	0.424929	0.424663	0.425483	0.424806	0.425258	0.425377	0.424922	0.425711	0.426074	0.421406	0.422517	0.422988	0.422231	0.421883	0.423016
SP0496	0.404588	0.481424	0.479578	0.474952	0.478087	0.472394	0.471196	0.471264	0.470601	0.472737	0.471947	0.473745	0.474865	0.475236	0.473461	0.476394	0.484681	0.476697	0.467047	0.478627	0.476275	0.471483	0.471263	0.405996	0.422473	0.424964	0.42379	0.423773	0.422009	0.424129	0.423212	0.421901	0.422567	0.422485	0.42542	0.425118	0.425903	0.425254	0.425716	0.425827	0.425382	0.426127	0.426509	0.421912	0.423044	0.423504	0.422651	0.422195	0.423416
SP0550	0.398667	0.470446	0.468784	0.464528	0.466604	0.461735	0.460782	0.460913	0.461895	0.463688	0.462436	0.464312	0.464565	0.465268	0.46321	0.466445	0.477473	0.470417	0.459384	0.469393	0.468519	0.463961	0.463706	0.399914	0.416444	0.418876	0.417727	0.417687	0.416159	0.418025	0.416884	0.415598	0.416422	0.416343	0.41927	0.41892	0.4196	0.418943	0.419594	0.419799	0.419083	0.420104	0.420405	0.415706	0.416767	0.41732	0.416556	0.416119	0.417093
SP0544	0.396371	0.467333	0.465781	0.461557	0.46368	0.458846	0.458009	0.458095	0.45883	0.460615	0.459429	0.46156	0.461361	0.462485	0.460121	0.463009	0.473827	0.467328	0.456506	0.466241	0.464974	0.460754	0.460517	0.397498	0.41386	0.416157	0.415157	0.415054	0.413508	0.415441	0.414616	0.413266	0.413975	0.413985	0.41663	0.416214	0.417041	0.416306	0.416917	0.417056	0.416401	0.417235	0.417737	0.413112	0.41418	0.414778	0.413992	0.41362	0.414641
SP0497	0.396976	0.468957	0.467372	0.462956	0.465107	0.460197	0.459327	0.459481	0.460375	0.462111	0.461015	0.463214	0.463002	0.464379	0.4617	0.464801	0.474985	0.468087	0.457367	0.467023	0.466091	0.461637	0.461411	0.397801	0.413899	0.41648	0.415249	0.415101	0.413748	0.41547	0.414371	0.413213	0.41404	0.413976	0.416981	0.416694	0.417534	0.416829	0.41737	0.417292	0.416559	0.417463	0.417873	0.413271	0.414568	0.414861	0.414582	0.414153	0.41524
SP0546	0.398359	0.470018	0.468215	0.463382	0.466482	0.460927	0.460147	0.46023	0.460803	0.462669	0.461605	0.463596	0.46362	0.464743	0.46293	0.465639	0.475229	0.468842	0.458364	0.468685	0.467349	0.462812	0.462551	0.399141	0.414827	0.417134	0.415922	0.415993	0.414423	0.416502	0.415937	0.41442	0.41486	0.414828	0.417701	0.417219	0.41805	0.417279	0.417963	0.418018	0.417281	0.418193	0.418658	0.414093	0.41506	0.415582	0.415079	0.41488	0.415784
SP0547	0.399134	0.470257	0.468517	0.464017	0.46667	0.461575	0.460613	0.460769	0.460716	0.462482	0.462146	0.463794	0.464213	0.465292	0.462841	0.465697	0.476045	0.469701	0.458579	0.468863	0.467739	0.463171	0.462943	0.40032	0.415624	0.418031	0.416921	0.416812	0.415439	0.417359	0.416558	0.415201	0.415725	0.41572	0.418701	0.418288	0.419155	0.418333	0.419016	0.419116	0.418405	0.419134	0.419698	0.415096	0.416107	0.416709	0.415983	0.415654	0.416689
SP0498	0.397889	0.468442	0.466811	0.46226	0.464558	0.459524	0.458528	0.458658	0.459315	0.461034	0.460003	0.4622	0.462305	0.463495	0.461226	0.463845	0.474388	0.467783	0.457145	0.467191	0.46601	0.461254	0.461045	0.398072	0.413671	0.416086	0.414935	0.414917	0.413702	0.41542	0.414523	0.413267	0.41389	0.413809	0.416567	0.416251	0.417109	0.416687	0.416921	0.417357	0.416433	0.417154	0.417661	0.413346	0.414341	0.414728	0.413897	0.413526	0.414845
SP0507	0.393584	0.46456	0.463413	0.459241	0.460538	0.456894	0.455757	0.455874	0.456166	0.457535	0.456458	0.458097	0.458814	0.458687	0.456933	0.460271	0.471775	0.465387	0.455424	0.463145	0.463039	0.458982	0.458781	0.396392	0.413033	0.415521	0.414708	0.414469	0.413257	0.414555	0.412951	0.411853	0.412897	0.412812	0.415719	0.4154	0.416138	0.415694	0.415882	0.416678	0.415514	0.416328	0.416828	0.412651	0.413575	0.414028	0.413068	0.412345	0.413783
SP0563	0.393649	0.46454	0.463406	0.459248	0.460487	0.456873	0.455773	0.455916	0.456238	0.457526	0.456461	0.458076	0.458776	0.458704	0.456929	0.460319	0.471798	0.465438	0.455506	0.463158	0.463102	0.45905	0.458834	0.396462	0.413106	0.415652	0.414814	0.414567	0.413322	0.414621	0.413005	0.411879	0.412985	0.412912	0.41578	0.415487	0.416199	0.415778	0.415928	0.416781	0.415573	0.416343	0.416912	0.412707	0.413687	0.41407	0.413137	0.412364	0.413827
SP0562	0.39329	0.464344	0.463126	0.458819	0.460516	0.456439	0.455411	0.455529	0.455846	0.457227	0.456198	0.457756	0.458534	0.458605	0.456877	0.460305	0.471484	0.465025	0.455039	0.463072	0.462916	0.458695	0.458487	0.396072	0.412596	0.415166	0.414287	0.414084	0.412955	0.4142	0.412761	0.411561	0.41253	0.412442	0.415301	0.41505	0.415744	0.415302	0.415475	0.416315	0.415126	0.415945	0.416478	0.412251	0.413164	0.413631	0.41271	0.412008	0.413384
SP0506	0.39318	0.464905	0.46398	0.46011	0.460335	0.457359	0.456334	0.456531	0.457864	0.459057	0.45762	0.459787	0.459238	0.459584	0.457501	0.460463	0.473234	0.466666	0.456337	0.463841	0.463434	0.460858	0.460677	0.396187	0.413473	0.415724	0.414515	0.414734	0.412394	0.414214	0.412187	0.411518	0.412876	0.412849	0.415981	0.415512	0.416234	0.415637	0.416112	0.41637	0.415656	0.416568	0.416933	0.412537	0.413844	0.414161	0.413194	0.412468	0.413393
SP0564	0.394969	0.463283	0.461698	0.457201	0.459744	0.454961	0.454266	0.454386	0.454397	0.455835	0.454859	0.45673	0.45713	0.457564	0.455773	0.458676	0.470449	0.463681	0.453356	0.462866	0.461646	0.457374	0.457211	0.397256	0.412966	0.4125	0.412794	0.41198	0.413654	0.414334	0.412863	0.411496	0.412623	0.412617	0.412923	0.412573	0.413321	0.4125	0.413032	0.413687	0.412579	0.413617	0.413884	0.40972	0.41074	0.411454	0.410836	0.410232	0.411786
SP0565	0.395114	0.461594	0.460201	0.455724	0.457794	0.453811	0.453136	0.453265	0.453276	0.454583	0.453321	0.455265	0.455224	0.455657	0.454213	0.457308	0.468616	0.462433	0.452708	0.46107	0.45995	0.45628	0.456091	0.398168	0.413715	0.411727	0.413064	0.411629	0.414669	0.414663	0.412537	0.411457	0.413108	0.413056	0.412135	0.411806	0.412409	0.411771	0.412329	0.412982	0.411858	0.412975	0.413079	0.408897	0.410097	0.410915	0.410361	0.409534	0.411306
SP0504	0.395113	0.461677	0.460224	0.455739	0.457858	0.45382	0.453144	0.453269	0.45329	0.454602	0.453333	0.455278	0.455244	0.45566	0.454225	0.457367	0.468578	0.462412	0.452705	0.46109	0.459993	0.456313	0.456102	0.398145	0.413708	0.411747	0.413054	0.411639	0.414631	0.414616	0.412535	0.411442	0.413077	0.413024	0.412102	0.411792	0.412389	0.411738	0.412357	0.412945	0.411832	0.412984	0.413065	0.408857	0.410107	0.41089	0.41036	0.409531	0.411274
SP0567	0.391995	0.465151	0.463947	0.458952	0.460091	0.456457	0.4552	0.455385	0.456522	0.457952	0.456668	0.458606	0.458676	0.459232	0.457689	0.460699	0.470913	0.465077	0.455155	0.46352	0.462752	0.459108	0.458856	0.39466	0.412052	0.414188	0.413356	0.413149	0.411863	0.413408	0.411831	0.410671	0.411733	0.411678	0.414574	0.414158	0.41487	0.414563	0.414763	0.415178	0.41436	0.415292	0.415565	0.411701	0.412299	0.412863	0.411903	0.41113	0.412441
SP0495	0.393202	0.466137	0.464594	0.459886	0.462121	0.457237	0.456282	0.45643	0.457217	0.458875	0.458037	0.459936	0.460226	0.461234	0.459171	0.462085	0.472821	0.466313	0.455483	0.465541	0.464402	0.460106	0.459847	0.395561	0.412232	0.414471	0.413319	0.413426	0.411982	0.413774	0.412649	0.411223	0.41214	0.412031	0.414817	0.41438	0.41522	0.414467	0.415117	0.415449	0.414721	0.41557	0.415978	0.411381	0.412448	0.413011	0.412417	0.411837	0.412985
SP0561	0.390463	0.462154	0.460774	0.456583	0.458287	0.4538	0.452761	0.452898	0.453908	0.455615	0.454537	0.456466	0.456693	0.457148	0.455268	0.457922	0.468908	0.462578	0.451755	0.46097	0.460429	0.456307	0.456117	0.392776	0.40953	0.411599	0.410504	0.410711	0.40924	0.410873	0.410078	0.408741	0.409333	0.409281	0.411949	0.411513	0.412207	0.411793	0.412165	0.412725	0.411817	0.412539	0.413085	0.408685	0.409627	0.410152	0.409346	0.408876	0.410038
SP0559	0.391474	0.463402	0.462049	0.45776	0.459885	0.455526	0.454445	0.454576	0.454695	0.456144	0.455373	0.457099	0.457806	0.457977	0.455995	0.459261	0.470571	0.463829	0.45344	0.461943	0.461605	0.45755	0.457334	0.394619	0.41116	0.413656	0.412219	0.412304	0.410679	0.41235	0.411378	0.410106	0.410841	0.410733	0.413685	0.413263	0.414003	0.413545	0.413862	0.414424	0.413492	0.41425	0.414867	0.410352	0.411328	0.411725	0.410878	0.4105	0.411695
SP0493	0.393294	0.46517	0.463692	0.458778	0.460984	0.456366	0.455446	0.455609	0.456322	0.457969	0.456656	0.458912	0.458931	0.459861	0.457777	0.460325	0.472218	0.465667	0.454389	0.463803	0.462741	0.459135	0.45894	0.396971	0.412101	0.414422	0.413242	0.41324	0.411739	0.413447	0.41251	0.411226	0.412147	0.412078	0.414921	0.414446	0.415196	0.414459	0.414926	0.415432	0.414455	0.4154	0.415968	0.411286	0.412434	0.412701	0.412151	0.411862	0.412897
SP0503	0.392798	0.464268	0.4628	0.458195	0.460335	0.455551	0.454764	0.454876	0.455936	0.457637	0.456493	0.458644	0.458366	0.459613	0.457114	0.460274	0.471486	0.464698	0.453854	0.463732	0.462549	0.45884	0.458565	0.394597	0.41087	0.413189	0.41215	0.412184	0.41062	0.412385	0.411618	0.410222	0.411044	0.410931	0.413566	0.413212	0.414103	0.413313	0.413891	0.414085	0.413413	0.414221	0.414745	0.410135	0.411271	0.411635	0.411151	0.410658	0.41164
SP0492	0.39508	0.466682	0.465242	0.460435	0.462813	0.457964	0.457164	0.457335	0.457891	0.459536	0.458415	0.460541	0.460691	0.461494	0.459395	0.462573	0.474037	0.467071	0.456406	0.466152	0.464747	0.460678	0.460389	0.397134	0.413554	0.415746	0.414665	0.414709	0.413436	0.414954	0.413987	0.412638	0.413422	0.413347	0.416112	0.415736	0.416613	0.415983	0.416358	0.416885	0.415813	0.416711	0.417297	0.412725	0.41383	0.414208	0.413652	0.413192	0.413926
SP0566	0.392195	0.463782	0.462353	0.45824	0.460209	0.455585	0.454592	0.454788	0.455647	0.457377	0.456308	0.458505	0.458318	0.459489	0.457522	0.459969	0.47199	0.465149	0.453648	0.463361	0.46265	0.458725	0.458486	0.394523	0.411355	0.413506	0.412329	0.412474	0.411295	0.41285	0.411758	0.410446	0.411163	0.411071	0.414012	0.413624	0.414363	0.41382	0.414111	0.414716	0.413745	0.414552	0.415139	0.410493	0.411599	0.411976	0.411482	0.411018	0.411866
SP0491	0.393974	0.465769	0.464232	0.45958	0.462026	0.457174	0.45622	0.456406	0.457186	0.45897	0.457748	0.460006	0.460003	0.461037	0.459029	0.461426	0.473355	0.466507	0.455301	0.465081	0.464235	0.459967	0.459771	0.396152	0.412595	0.414702	0.413506	0.413654	0.412374	0.413974	0.412997	0.41165	0.412382	0.412316	0.415155	0.414746	0.415505	0.414988	0.41529	0.415818	0.414744	0.415695	0.416298	0.411746	0.412714	0.413077	0.412535	0.412159	0.413022
SP1131	0.39163	0.460693	0.460287	0.457188	0.456868	0.454352	0.453949	0.454201	0.456505	0.456532	0.454941	0.457055	0.455794	0.457364	0.454812	0.457668	0.468722	0.4629	0.453908	0.460128	0.459965	0.457993	0.457764	0.393103	0.410154	0.412306	0.411274	0.411572	0.409042	0.410552	0.408611	0.407679	0.409999	0.409912	0.412404	0.41204	0.412885	0.412849	0.412577	0.413157	0.412321	0.413141	0.413428	0.409262	0.410659	0.410843	0.409274	0.408085	0.409572
SP0555	0.388317	0.461153	0.459607	0.455186	0.45666	0.451962	0.451025	0.451174	0.452769	0.45432	0.453091	0.455311	0.454898	0.455914	0.453822	0.456631	0.467181	0.460405	0.450486	0.459719	0.458652	0.454562	0.4543	0.389925	0.406921	0.40889	0.407451	0.407597	0.406413	0.408221	0.406637	0.405436	0.406323	0.406169	0.409607	0.409461	0.410082	0.409016	0.409937	0.409697	0.409704	0.410205	0.410785	0.405558	0.407478	0.407824	0.406913	0.406347	0.406638
SP0548	0.390524	0.460018	0.458752	0.454716	0.455468	0.451766	0.450764	0.450949	0.451748	0.452937	0.451764	0.453852	0.454031	0.453893	0.452198	0.455544	0.466873	0.460557	0.450404	0.457968	0.4582	0.455016	0.454746	0.389142	0.407063	0.409236	0.407914	0.408141	0.406228	0.407898	0.406686	0.405597	0.406857	0.406815	0.409525	0.409156	0.409801	0.40923	0.409592	0.410124	0.409546	0.410358	0.410584	0.406048	0.40739	0.407668	0.406492	0.405901	0.407273
SP0502	0.389112	0.460439	0.459182	0.45509	0.45582	0.452109	0.450985	0.451062	0.451769	0.453222	0.452284	0.454121	0.453737	0.454464	0.452159	0.455389	0.465499	0.459272	0.449401	0.457111	0.45691	0.453765	0.453484	0.39018	0.40688	0.408986	0.407959	0.407891	0.40604	0.40783	0.406816	0.405642	0.406412	0.406297	0.409357	0.409024	0.409736	0.409108	0.40956	0.409851	0.409284	0.410054	0.410458	0.40566	0.40717	0.407428	0.406398	0.405794	0.406862
SP0501	0.387365	0.459977	0.458586	0.454415	0.455084	0.451264	0.450022	0.450185	0.451109	0.452668	0.451606	0.453724	0.453939	0.454028	0.452122	0.455031	0.466159	0.459578	0.449397	0.457353	0.457776	0.454159	0.453887	0.388336	0.4064	0.408595	0.407205	0.407375	0.405555	0.407287	0.405996	0.404884	0.405742	0.405661	0.408827	0.408496	0.409115	0.408404	0.409036	0.409301	0.408726	0.409669	0.409925	0.405192	0.406603	0.406781	0.405658	0.405111	0.406375
SP0556	0.386819	0.459803	0.458355	0.454112	0.455279	0.450896	0.449822	0.449989	0.451144	0.45276	0.451871	0.454076	0.453984	0.454609	0.452456	0.455342	0.466136	0.45953	0.44888	0.458093	0.457349	0.453579	0.453271	0.388655	0.405912	0.408239	0.406801	0.407058	0.40557	0.407194	0.406094	0.404793	0.405591	0.405537	0.408475	0.408211	0.409031	0.408539	0.408767	0.409395	0.408461	0.409218	0.409716	0.405044	0.406214	0.406529	0.405487	0.40497	0.406214
SP0500	0.386705	0.459928	0.458735	0.45458	0.455044	0.451348	0.450097	0.450266	0.45213	0.453577	0.452176	0.45421	0.453732	0.454693	0.452383	0.4554	0.46583	0.459598	0.449774	0.457683	0.457446	0.454014	0.453806	0.38854	0.405964	0.408389	0.407197	0.407266	0.405411	0.406933	0.405541	0.40448	0.405474	0.405386	0.408471	0.408206	0.409012	0.40866	0.408855	0.409389	0.408473	0.409401	0.409654	0.405255	0.406366	0.4068	0.405658	0.405008	0.406077
SP0554	0.388217	0.459725	0.458308	0.453924	0.455468	0.451214	0.450056	0.450215	0.451582	0.453115	0.452208	0.45418	0.453901	0.455031	0.452724	0.455635	0.466655	0.460074	0.449586	0.458366	0.45787	0.45402	0.453723	0.389956	0.406004	0.40834	0.407133	0.407243	0.405644	0.407175	0.406149	0.404931	0.405852	0.40574	0.408622	0.408279	0.409065	0.408596	0.408914	0.409434	0.408533	0.409366	0.40976	0.405362	0.406449	0.40687	0.405729	0.405231	0.406378
SP0553	0.388305	0.459539	0.458422	0.454268	0.455196	0.45168	0.45052	0.450687	0.452828	0.454205	0.45284	0.454717	0.454166	0.455372	0.452879	0.455975	0.466332	0.460253	0.450536	0.458219	0.457878	0.45458	0.454327	0.390603	0.406862	0.409251	0.408014	0.408178	0.406379	0.407859	0.406459	0.405471	0.406485	0.406421	0.40942	0.409133	0.409856	0.409513	0.409709	0.410274	0.40934	0.410294	0.410511	0.406145	0.407369	0.407763	0.406494	0.405892	0.40683
SP1648	0.397647	0.463705	0.464251	0.463157	0.460151	0.460214	0.461388	0.46168	0.462736	0.460384	0.458966	0.460613	0.459182	0.459442	0.457409	0.460272	0.473702	0.468363	0.459952	0.463394	0.463168	0.462595	0.462473	0.398718	0.415647	0.417444	0.416674	0.416617	0.413965	0.41532	0.411569	0.411554	0.415965	0.415941	0.416578	0.416382	0.417248	0.417106	0.417153	0.418133	0.417309	0.417752	0.417894	0.414546	0.416163	0.416135	0.413824	0.412112	0.413936
SP1108	0.388647	0.459911	0.458989	0.456147	0.457535	0.452526	0.452253	0.452414	0.453613	0.454085	0.45271	0.454401	0.454327	0.455659	0.454035	0.457203	0.467709	0.46131	0.450699	0.459539	0.459173	0.455586	0.455358	0.390105	0.406517	0.408663	0.407653	0.407506	0.406104	0.407634	0.406968	0.404907	0.406857	0.40682	0.408767	0.40857	0.409319	0.408981	0.40924	0.410056	0.40906	0.409762	0.410032	0.405661	0.406897	0.407269	0.405997	0.405258	0.406531
SP0329	0.389748	0.459468	0.458223	0.454574	0.45544	0.451577	0.450895	0.451051	0.452129	0.453356	0.451956	0.453704	0.453933	0.454665	0.452139	0.45516	0.467202	0.460641	0.44998	0.457951	0.457318	0.453916	0.453709	0.390728	0.405498	0.407656	0.406606	0.406403	0.405226	0.40683	0.405229	0.404275	0.405498	0.405447	0.407859	0.407563	0.408398	0.408036	0.408307	0.409031	0.408064	0.408719	0.409047	0.404702	0.405819	0.406274	0.40514	0.404465	0.405735
SP1107	0.387021	0.459535	0.45842	0.455143	0.457043	0.451433	0.451213	0.451421	0.451989	0.452536	0.451601	0.453657	0.45334	0.454518	0.453361	0.456368	0.46654	0.460388	0.449758	0.459313	0.458759	0.454994	0.454768	0.389325	0.405936	0.408234	0.407151	0.406954	0.405716	0.407316	0.407015	0.404753	0.406403	0.406303	0.408353	0.408156	0.408906	0.408522	0.408808	0.40951	0.408472	0.409313	0.40966	0.405207	0.406428	0.406749	0.405555	0.404939	0.406337
SP0557	0.383882	0.457113	0.455794	0.452027	0.452647	0.448551	0.447492	0.447661	0.44841	0.449751	0.448835	0.451078	0.450963	0.451437	0.449407	0.452445	0.463212	0.456874	0.446895	0.454854	0.454735	0.451303	0.451065	0.386265	0.403587	0.405933	0.404716	0.404951	0.403074	0.404615	0.403433	0.402233	0.403118	0.40308	0.406228	0.405949	0.406591	0.406378	0.406466	0.407151	0.406023	0.407087	0.407472	0.402989	0.404093	0.404403	0.403173	0.402613	0.403744
SP0458	0.386026	0.457987	0.456842	0.453342	0.453882	0.450088	0.449114	0.449277	0.450514	0.451761	0.450565	0.452348	0.452312	0.45305	0.450651	0.453703	0.466406	0.459712	0.448881	0.456741	0.456589	0.453162	0.45296	0.388135	0.404755	0.407062	0.406041	0.405849	0.404599	0.406112	0.404637	0.403585	0.404646	0.404652	0.407235	0.406996	0.4077	0.407396	0.407614	0.408457	0.407325	0.408143	0.40843	0.404067	0.405217	0.405693	0.404463	0.403836	0.405078
SP0499	0.384786	0.457957	0.456714	0.453053	0.453457	0.449805	0.44866	0.44883	0.450114	0.451475	0.450286	0.452061	0.452108	0.452744	0.450363	0.453351	0.466168	0.459343	0.448379	0.456313	0.456296	0.452869	0.452697	0.387159	0.404466	0.40678	0.405769	0.405604	0.404304	0.405858	0.404369	0.403309	0.40438	0.404353	0.407028	0.406703	0.407427	0.407128	0.40735	0.408174	0.40706	0.407892	0.408188	0.403763	0.404907	0.405392	0.404229	0.403511	0.404864
SP0552	0.38467	0.457913	0.456719	0.453081	0.45363	0.449821	0.448626	0.448804	0.450043	0.451458	0.450216	0.451982	0.452081	0.452767	0.450412	0.453365	0.466035	0.459309	0.448285	0.456392	0.456278	0.452772	0.452552	0.38704	0.40441	0.406708	0.405707	0.405521	0.404212	0.40579	0.404415	0.403249	0.404305	0.404265	0.40697	0.406684	0.40739	0.407066	0.407315	0.408175	0.407004	0.40785	0.408147	0.403743	0.404848	0.405343	0.404181	0.403544	0.404778
SP0558	0.384593	0.457851	0.456574	0.452951	0.453485	0.449711	0.448511	0.448699	0.449994	0.451366	0.450157	0.451961	0.452032	0.452649	0.450283	0.45328	0.466036	0.459185	0.44813	0.456275	0.456167	0.452693	0.452491	0.386991	0.404347	0.406666	0.405673	0.405465	0.404198	0.405761	0.404282	0.4032	0.404228	0.404208	0.406905	0.40666	0.407315	0.407012	0.40723	0.40807	0.406934	0.407799	0.408015	0.403698	0.404779	0.405272	0.40412	0.403511	0.404736
SP0551	0.384519	0.457918	0.456634	0.45296	0.453522	0.449665	0.448538	0.448676	0.44997	0.451394	0.450145	0.451969	0.452063	0.452706	0.4503	0.453344	0.466011	0.459126	0.448118	0.456287	0.456167	0.452625	0.452448	0.386964	0.40425	0.406597	0.405574	0.405359	0.404092	0.405692	0.404282	0.403138	0.40412	0.404093	0.406845	0.40652	0.407262	0.406919	0.407195	0.408022	0.406879	0.407728	0.40798	0.403556	0.404713	0.405216	0.404046	0.40341	0.404674
SP1237	0.522077	0.49282	0.495184	0.501213	0.497867	0.503992	0.50852	0.509202	0.509801	0.504514	0.505746	0.505592	0.503116	0.503163	0.504625	0.502226	0.49723	0.500834	0.509856	0.497817	0.49394	0.49797	0.498551	0.503711	0.453062	0.450469	0.449778	0.450738	0.447924	0.449319	0.441954	0.444545	0.450641	0.450649	0.448345	0.448905	0.448888	0.449047	0.449226	0.446853	0.447805	0.446536	0.447953	0.448007	0.449239	0.449244	0.448031	0.446249	0.446789
SP0997	0.526237	0.486831	0.488533	0.494171	0.491485	0.496992	0.500079	0.500633	0.50084	0.496931	0.498031	0.497669	0.49491	0.495856	0.495816	0.494512	0.490661	0.493894	0.502435	0.491312	0.487398	0.490785	0.491492	0.500526	0.448385	0.443976	0.443933	0.444522	0.443047	0.443966	0.435588	0.438696	0.444394	0.444438	0.442527	0.443086	0.442947	0.443569	0.442814	0.440567	0.441874	0.440971	0.441832	0.442551	0.442971	0.44324	0.442668	0.440704	0.441661
SP1580	0.515995	0.456412	0.459997	0.467123	0.458766	0.469963	0.474489	0.47525	0.470276	0.463211	0.464369	0.464178	0.461222	0.459445	0.459688	0.458083	0.470419	0.475372	0.485183	0.46363	0.46251	0.469508	0.470205	0.49434	0.432558	0.42724	0.427712	0.428484	0.425909	0.426379	0.415951	0.42022	0.427995	0.428049	0.424799	0.425739	0.425044	0.42565	0.425533	0.423275	0.424796	0.423165	0.424208	0.425713	0.427156	0.427108	0.426845	0.423604	0.423357
SP1577	0.516057	0.470761	0.473642	0.479826	0.473689	0.483162	0.487242	0.488033	0.485288	0.479518	0.480668	0.479974	0.477998	0.476792	0.476843	0.475449	0.480616	0.485039	0.493964	0.476326	0.474349	0.479983	0.480593	0.497744	0.440421	0.435893	0.435558	0.436589	0.434594	0.435452	0.425893	0.429824	0.436798	0.436869	0.434011	0.434919	0.434191	0.43467	0.434657	0.432281	0.433658	0.432084	0.433086	0.434302	0.435861	0.435597	0.435314	0.432315	0.432348
SPBJ	0.509672	0.449513	0.452397	0.458786	0.452069	0.461351	0.465785	0.466392	0.461404	0.455234	0.456195	0.455682	0.453731	0.452008	0.452657	0.450654	0.46311	0.466848	0.475929	0.457289	0.455882	0.46153	0.462104	0.48817	0.423721	0.418743	0.419004	0.419227	0.417827	0.418588	0.409577	0.413214	0.419954	0.419943	0.416872	0.41768	0.417094	0.417414	0.417278	0.414957	0.416242	0.414835	0.415701	0.416832	0.418518	0.418634	0.418463	0.415712	0.415428
SP0417	0.513144	0.451828	0.454903	0.461605	0.453972	0.464286	0.468819	0.46944	0.464486	0.457995	0.458884	0.458662	0.456238	0.454241	0.455195	0.453194	0.465863	0.469633	0.47948	0.459581	0.457843	0.464293	0.464988	0.493128	0.427203	0.421903	0.422545	0.422247	0.421078	0.421163	0.411285	0.41539	0.42271	0.422766	0.419647	0.42048	0.4199	0.420321	0.420209	0.417822	0.419194	0.417717	0.418782	0.420544	0.421637	0.421608	0.421677	0.418955	0.418216
SP0415	0.512256	0.451796	0.454738	0.461295	0.45422	0.463814	0.468426	0.469001	0.463693	0.457297	0.458163	0.457988	0.455673	0.453956	0.454859	0.453284	0.465342	0.469031	0.478435	0.459763	0.457598	0.463687	0.46441	0.491314	0.426244	0.420961	0.421746	0.42153	0.420657	0.420808	0.411563	0.415327	0.422385	0.422423	0.419094	0.419885	0.41934	0.419707	0.419518	0.417168	0.418459	0.417104	0.417978	0.419845	0.420887	0.420908	0.42102	0.418389	0.418067
SP0349	0.517028	0.454032	0.457052	0.463895	0.456567	0.466509	0.471315	0.472053	0.466626	0.460189	0.461582	0.460989	0.458753	0.45684	0.457271	0.45567	0.46783	0.471744	0.481304	0.462069	0.459829	0.46607	0.466616	0.494365	0.428918	0.423462	0.423919	0.424167	0.422075	0.422951	0.412987	0.417059	0.424525	0.424537	0.421363	0.422232	0.421611	0.421903	0.421803	0.419402	0.420907	0.419298	0.420452	0.42149	0.423133	0.423213	0.421919	0.419553	0.419847
SP1613	0.519855	0.457614	0.461002	0.468025	0.459864	0.471372	0.47615	0.476948	0.472166	0.464853	0.466187	0.465464	0.462774	0.460317	0.461208	0.459458	0.471536	0.475913	0.486848	0.464715	0.462804	0.469854	0.470483	0.498994	0.432721	0.427526	0.428495	0.428115	0.426007	0.42656	0.416135	0.420498	0.428408	0.428438	0.424836	0.425627	0.425116	0.42561	0.425426	0.423163	0.424712	0.422986	0.424153	0.425925	0.427244	0.427313	0.425469	0.422649	0.423384
SP0414	0.519858	0.457612	0.461001	0.468028	0.459865	0.471374	0.476153	0.476952	0.472173	0.464857	0.46619	0.46547	0.462776	0.460318	0.461207	0.45946	0.471545	0.475918	0.486854	0.464719	0.462805	0.469857	0.470486	0.498997	0.432724	0.427531	0.428499	0.428117	0.426014	0.426569	0.416142	0.420505	0.428418	0.428448	0.424839	0.425629	0.42512	0.425614	0.425433	0.423165	0.424715	0.422989	0.424154	0.42593	0.427248	0.427316	0.425473	0.422652	0.423394
SP0155	0.514081	0.454591	0.457652	0.463982	0.457013	0.467233	0.472234	0.472927	0.468158	0.461374	0.462676	0.462057	0.459566	0.457507	0.458538	0.457022	0.467745	0.472006	0.482427	0.462269	0.459953	0.466253	0.466945	0.491696	0.427954	0.423313	0.424481	0.424036	0.422479	0.422247	0.412348	0.416318	0.424294	0.424313	0.421004	0.421858	0.421381	0.421689	0.421468	0.419193	0.420795	0.419182	0.420277	0.421968	0.423011	0.423139	0.421761	0.418951	0.419791
SP0337	0.515326	0.45469	0.45789	0.464932	0.457369	0.467764	0.472396	0.473117	0.468585	0.461957	0.463429	0.462907	0.460522	0.458363	0.459139	0.457076	0.467998	0.472415	0.482082	0.461653	0.45988	0.466239	0.466869	0.492399	0.428835	0.424138	0.424636	0.424719	0.422379	0.423354	0.413832	0.417687	0.424761	0.424812	0.422022	0.422865	0.422237	0.422483	0.422428	0.419926	0.421846	0.419849	0.421116	0.422796	0.423837	0.423856	0.42253	0.419753	0.420748
SP0149	0.511409	0.452221	0.45558	0.462123	0.454139	0.465347	0.46954	0.470171	0.465485	0.458693	0.459456	0.459275	0.456691	0.454803	0.455279	0.453868	0.465691	0.47021	0.480446	0.459162	0.458435	0.464799	0.465557	0.488444	0.426997	0.423381	0.423218	0.424005	0.421224	0.421698	0.411347	0.415542	0.423231	0.423249	0.42115	0.421979	0.421197	0.421814	0.421325	0.419106	0.42084	0.419388	0.420274	0.42261	0.42333	0.423117	0.423024	0.419702	0.419266
SP0130	0.514683	0.454423	0.457674	0.464479	0.456945	0.467723	0.472339	0.473069	0.468479	0.461628	0.462706	0.462116	0.459814	0.457444	0.458356	0.456675	0.467709	0.471991	0.48252	0.461306	0.459742	0.466474	0.467058	0.493487	0.429484	0.424424	0.425471	0.425141	0.423184	0.423626	0.413845	0.417858	0.425459	0.425599	0.422083	0.422916	0.42227	0.422775	0.422519	0.42023	0.421774	0.420166	0.421251	0.423306	0.424023	0.424185	0.422655	0.419846	0.421007
SP1617	0.514366	0.451959	0.455408	0.462496	0.453975	0.465025	0.469143	0.469892	0.466059	0.459235	0.460032	0.459651	0.457036	0.454976	0.455314	0.453761	0.466558	0.470938	0.480605	0.459299	0.458501	0.465019	0.465548	0.489617	0.429366	0.423843	0.423566	0.423995	0.421444	0.422896	0.413268	0.417149	0.424239	0.424356	0.421448	0.422253	0.421604	0.422319	0.421772	0.419675	0.421314	0.41941	0.42073	0.422516	0.423426	0.423103	0.423046	0.420369	0.419834
SP0026	0.511855	0.450423	0.453664	0.460298	0.452427	0.462732	0.466658	0.467382	0.463623	0.45729	0.458023	0.457644	0.455294	0.45329	0.453691	0.45207	0.464514	0.468633	0.477893	0.457682	0.456744	0.462743	0.463249	0.487081	0.426716	0.421364	0.421016	0.4214	0.419147	0.420493	0.411486	0.415086	0.421692	0.421781	0.419048	0.419902	0.419228	0.419905	0.419394	0.417251	0.418871	0.416995	0.41834	0.420032	0.420832	0.420625	0.420765	0.418357	0.417458
SP0278	0.509631	0.450537	0.45368	0.460412	0.452377	0.462687	0.466499	0.46716	0.462999	0.456674	0.457734	0.45751	0.455006	0.452946	0.453877	0.451798	0.463487	0.467855	0.477237	0.457029	0.455896	0.462239	0.462756	0.487714	0.426283	0.420933	0.421552	0.421239	0.419214	0.420115	0.410859	0.4146	0.42117	0.421285	0.418805	0.419614	0.419115	0.419542	0.41931	0.416956	0.418657	0.41694	0.41809	0.420174	0.420766	0.420258	0.420237	0.41781	0.417107
SP0279	0.510286	0.450839	0.454013	0.460772	0.452708	0.463054	0.466906	0.467578	0.46336	0.457001	0.45807	0.457886	0.455401	0.453272	0.454201	0.452154	0.463857	0.46825	0.47759	0.457359	0.45621	0.462566	0.463093	0.488041	0.426607	0.421279	0.421837	0.421533	0.419478	0.420433	0.41116	0.414902	0.42154	0.421685	0.419118	0.419902	0.419417	0.419827	0.419597	0.417272	0.418928	0.417199	0.418382	0.42044	0.42103	0.420548	0.420477	0.418108	0.417458
SP1030	0.508744	0.449807	0.452841	0.459362	0.451609	0.461647	0.465403	0.466049	0.461893	0.455748	0.456778	0.456575	0.454161	0.452137	0.453084	0.450997	0.462525	0.466848	0.476017	0.456204	0.45505	0.461219	0.461724	0.486504	0.425152	0.419896	0.420392	0.420085	0.418159	0.419057	0.410012	0.413655	0.420081	0.42019	0.417768	0.418584	0.418047	0.418468	0.418253	0.415886	0.417566	0.41586	0.417024	0.419053	0.419614	0.419152	0.419166	0.416835	0.416091
SP0775	0.509015	0.449947	0.452986	0.459594	0.451737	0.461857	0.465619	0.46629	0.462111	0.455923	0.456948	0.45674	0.454345	0.452316	0.453256	0.451187	0.462732	0.467079	0.476274	0.456378	0.455216	0.461405	0.461933	0.486798	0.425389	0.420127	0.420624	0.420334	0.418394	0.41929	0.410201	0.413829	0.42032	0.420428	0.418011	0.418818	0.4183	0.418702	0.418474	0.416142	0.417794	0.416082	0.417259	0.419294	0.419852	0.419383	0.419442	0.417088	0.416318
SP0282	0.508092	0.449372	0.452631	0.459656	0.451494	0.461824	0.465909	0.466454	0.462362	0.456108	0.45737	0.456957	0.454698	0.452537	0.452736	0.451285	0.463252	0.467893	0.476683	0.456292	0.455388	0.461821	0.46248	0.485596	0.424345	0.420455	0.420144	0.42096	0.417435	0.418626	0.40925	0.413104	0.41951	0.419547	0.418218	0.418972	0.418312	0.418848	0.418412	0.41627	0.418119	0.416174	0.417298	0.419485	0.4199	0.419763	0.419712	0.416975	0.416664
SP0303	0.508655	0.451135	0.454556	0.461487	0.453317	0.464423	0.468558	0.469199	0.464747	0.457934	0.458884	0.458335	0.455812	0.453282	0.454074	0.45236	0.465755	0.469878	0.479793	0.457974	0.457548	0.464467	0.465075	0.489068	0.427535	0.422418	0.423499	0.42297	0.421137	0.421502	0.411451	0.415559	0.422814	0.422836	0.420076	0.42091	0.420312	0.420893	0.420425	0.41828	0.419644	0.418181	0.419124	0.420745	0.422181	0.422237	0.421862	0.418911	0.41859
SP0284	0.510287	0.451515	0.454929	0.461844	0.453797	0.464827	0.469098	0.46976	0.465151	0.458273	0.459283	0.458732	0.456258	0.453788	0.454558	0.45281	0.466035	0.470254	0.480265	0.458609	0.457867	0.464848	0.465437	0.490445	0.427861	0.422738	0.423758	0.423301	0.421479	0.421828	0.411846	0.415878	0.423231	0.423257	0.420388	0.421199	0.420646	0.421178	0.42075	0.418588	0.419959	0.418493	0.419444	0.421046	0.422494	0.422554	0.422168	0.419212	0.418884
SP0418	0.509791	0.451272	0.454628	0.461485	0.45345	0.464436	0.468673	0.469314	0.464751	0.457964	0.458947	0.458393	0.455938	0.453487	0.454196	0.452479	0.465742	0.469883	0.479844	0.458275	0.457534	0.464498	0.465112	0.490067	0.427456	0.422353	0.423382	0.42288	0.42111	0.421455	0.411434	0.415562	0.422801	0.422824	0.420055	0.420827	0.420276	0.420825	0.420389	0.418216	0.419579	0.418133	0.419081	0.420664	0.422094	0.422185	0.421819	0.418869	0.418526
SP0018	0.50937	0.450943	0.454304	0.46116	0.45326	0.464059	0.468301	0.468948	0.464392	0.457593	0.458602	0.458062	0.455626	0.453186	0.453987	0.452295	0.465359	0.469528	0.479425	0.458027	0.457332	0.46419	0.464789	0.489665	0.427083	0.421996	0.423019	0.422505	0.420795	0.42111	0.411276	0.415246	0.422466	0.422479	0.419679	0.420478	0.419902	0.420462	0.42003	0.417853	0.41921	0.417786	0.418746	0.420294	0.421754	0.421812	0.421485	0.418578	0.418161
SP0285	0.512373	0.450309	0.453606	0.460957	0.452344	0.463323	0.467291	0.46806	0.463649	0.45705	0.457969	0.457741	0.455183	0.45281	0.453534	0.451833	0.464637	0.469295	0.47854	0.457252	0.456452	0.463213	0.46376	0.487161	0.427034	0.421675	0.422649	0.422167	0.420494	0.420703	0.410863	0.414964	0.421975	0.422065	0.419169	0.419997	0.419451	0.42005	0.419687	0.417436	0.419043	0.417373	0.418457	0.420452	0.421268	0.421241	0.421038	0.418208	0.418173
SP1041	0.513248	0.451875	0.455032	0.462097	0.453809	0.464452	0.468649	0.469418	0.465023	0.458559	0.459525	0.458941	0.456373	0.454176	0.454784	0.453034	0.464898	0.469611	0.479045	0.458431	0.457407	0.463884	0.464397	0.487865	0.426861	0.421955	0.42285	0.422434	0.420688	0.421057	0.411531	0.415449	0.422395	0.42245	0.419639	0.420452	0.419847	0.420416	0.420029	0.417696	0.419232	0.417623	0.418722	0.420182	0.421425	0.421551	0.419831	0.416835	0.417747
SP0287	0.514244	0.452461	0.455711	0.462944	0.45446	0.465315	0.469582	0.470361	0.465922	0.459292	0.460305	0.45967	0.457051	0.454833	0.4554	0.453645	0.465688	0.470423	0.480026	0.45909	0.45803	0.464668	0.465216	0.488783	0.427736	0.422845	0.423743	0.423354	0.421466	0.421892	0.412156	0.416154	0.42331	0.423394	0.42046	0.421285	0.420687	0.421246	0.420886	0.418524	0.420115	0.418457	0.419579	0.421057	0.422324	0.422428	0.420621	0.417547	0.418551
SP0886	0.510707	0.451354	0.454518	0.460999	0.453279	0.463882	0.468206	0.468884	0.46418	0.457591	0.458574	0.458027	0.455707	0.453378	0.454172	0.452385	0.465313	0.469519	0.478952	0.458415	0.457372	0.463931	0.464429	0.49023	0.426845	0.421873	0.422776	0.422309	0.420667	0.421052	0.411277	0.415283	0.422402	0.422361	0.419514	0.42028	0.419675	0.42034	0.419978	0.417732	0.419135	0.417584	0.418625	0.420108	0.421434	0.421575	0.421105	0.418467	0.418174
SP0280	0.511652	0.451981	0.45523	0.461892	0.453977	0.46473	0.469138	0.469822	0.46513	0.458359	0.4594	0.458832	0.456445	0.454042	0.454894	0.453116	0.466066	0.470347	0.479923	0.459101	0.458088	0.464803	0.465325	0.491111	0.427766	0.422789	0.423684	0.423248	0.421521	0.421886	0.411993	0.416049	0.423341	0.423317	0.420365	0.421129	0.420548	0.421188	0.420867	0.418625	0.420013	0.418475	0.419492	0.421009	0.422388	0.422477	0.421946	0.419223	0.419019
SP0490	0.512681	0.452451	0.455705	0.462528	0.454454	0.46527	0.469549	0.470259	0.465583	0.458833	0.459908	0.459362	0.456921	0.45463	0.455188	0.45359	0.466245	0.470805	0.48028	0.459313	0.458247	0.46496	0.465528	0.490171	0.427814	0.422913	0.423738	0.423302	0.421515	0.421936	0.412053	0.416111	0.423317	0.423349	0.420418	0.421179	0.420634	0.421294	0.42087	0.418638	0.420056	0.41845	0.4195	0.421049	0.422444	0.422492	0.42162	0.418788	0.41893
SP0489	0.510992	0.452391	0.455685	0.462311	0.454394	0.465287	0.4696	0.470335	0.465669	0.458894	0.459924	0.459353	0.456901	0.454609	0.455341	0.453597	0.466322	0.470527	0.480313	0.459305	0.458262	0.464877	0.465408	0.489722	0.427851	0.422895	0.423773	0.423293	0.421605	0.421971	0.412065	0.416126	0.423403	0.423401	0.420468	0.421278	0.420669	0.421326	0.420913	0.418684	0.420199	0.418535	0.419575	0.421038	0.422453	0.422522	0.421647	0.418799	0.418993
SP0679	0.511046	0.452967	0.456301	0.463044	0.455029	0.465765	0.469857	0.470523	0.46717	0.460919	0.461829	0.461196	0.458942	0.456874	0.457099	0.455925	0.466224	0.469851	0.479459	0.458887	0.458194	0.464584	0.465249	0.485768	0.428674	0.423716	0.42278	0.423641	0.420835	0.422772	0.413293	0.417131	0.423501	0.4237	0.421602	0.422508	0.421698	0.422005	0.421975	0.419388	0.421416	0.419516	0.420781	0.422791	0.42337	0.42331	0.421467	0.418036	0.419522
SP0685	0.51522	0.455025	0.458338	0.464311	0.456049	0.467398	0.471309	0.471981	0.469267	0.462724	0.463504	0.463035	0.459981	0.457631	0.458844	0.457049	0.467377	0.471178	0.48172	0.460471	0.459577	0.46618	0.466825	0.489964	0.429666	0.424768	0.424754	0.425044	0.424316	0.424454	0.414703	0.418411	0.425023	0.425011	0.422727	0.423818	0.423095	0.423438	0.423191	0.420464	0.422621	0.420486	0.42157	0.423497	0.424651	0.424115	0.422051	0.418393	0.420488
SP1348	0.512688	0.453728	0.45725	0.464148	0.455293	0.466635	0.470849	0.471556	0.467279	0.460354	0.461119	0.460813	0.458269	0.456121	0.457157	0.4552	0.467382	0.471346	0.481809	0.460268	0.459087	0.465559	0.466227	0.492496	0.429981	0.42509	0.425241	0.425868	0.423629	0.424118	0.414217	0.418194	0.425219	0.425323	0.422895	0.423744	0.423071	0.423564	0.423216	0.420662	0.422622	0.420426	0.421611	0.423877	0.424921	0.424279	0.424102	0.421159	0.421126
SP1347	0.51863	0.455543	0.459151	0.466606	0.457402	0.469141	0.473434	0.474182	0.469701	0.462503	0.463705	0.463086	0.460262	0.457779	0.458282	0.45715	0.469988	0.474225	0.484368	0.462486	0.461352	0.468476	0.469093	0.495086	0.432673	0.4275	0.428051	0.428622	0.425266	0.426456	0.415667	0.419973	0.427769	0.427762	0.425191	0.426087	0.425482	0.425928	0.425472	0.422947	0.425075	0.423009	0.424073	0.426171	0.427448	0.427416	0.427198	0.424011	0.423335
SP1343	0.518687	0.455601	0.459203	0.466758	0.457489	0.469242	0.47351	0.474255	0.469818	0.462585	0.463765	0.463192	0.460284	0.45789	0.458389	0.457239	0.470058	0.474313	0.484466	0.462581	0.461333	0.468583	0.469185	0.495103	0.432816	0.427645	0.428163	0.428792	0.425361	0.4266	0.4158	0.420082	0.427915	0.427922	0.425319	0.426245	0.425628	0.426059	0.425559	0.423053	0.425215	0.423125	0.424222	0.426339	0.427588	0.427523	0.427317	0.424138	0.423429
SP1050	0.518523	0.452497	0.455645	0.462917	0.455036	0.465301	0.469776	0.47039	0.465608	0.459082	0.460405	0.459941	0.457485	0.455496	0.456082	0.45458	0.466305	0.470193	0.479977	0.460187	0.458395	0.464948	0.465503	0.502291	0.428355	0.422926	0.423086	0.423629	0.421676	0.422934	0.41342	0.417181	0.424066	0.4241	0.420498	0.421362	0.420864	0.421208	0.421089	0.418451	0.420502	0.418257	0.419731	0.421249	0.42222	0.422631	0.422512	0.419803	0.41935
SP0963	0.516177	0.454779	0.457897	0.464607	0.456829	0.466969	0.471211	0.471912	0.46701	0.460608	0.46181	0.461316	0.459323	0.457164	0.457496	0.455945	0.466099	0.469797	0.480774	0.460567	0.458521	0.464882	0.465457	0.491982	0.428439	0.422869	0.423109	0.424001	0.421422	0.422717	0.413118	0.416787	0.423685	0.423712	0.421025	0.421849	0.421211	0.421497	0.421418	0.418552	0.420643	0.418713	0.419898	0.420878	0.422553	0.422897	0.420915	0.41796	0.418498
SP1337	0.517922	0.455514	0.458955	0.466091	0.457192	0.468454	0.472708	0.473355	0.469191	0.462251	0.463282	0.462843	0.460443	0.458438	0.458337	0.457412	0.468719	0.472841	0.483709	0.462296	0.46102	0.468084	0.468666	0.494992	0.430464	0.425859	0.425973	0.426547	0.424225	0.425385	0.415573	0.41954	0.426595	0.42668	0.423775	0.42458	0.423856	0.424446	0.423968	0.421428	0.423266	0.421345	0.422524	0.424264	0.42544	0.42558	0.424532	0.421488	0.422507
SP0528	0.517077	0.452973	0.456291	0.462801	0.454176	0.465559	0.469485	0.470151	0.465933	0.459191	0.460301	0.459647	0.457506	0.454795	0.455202	0.453709	0.465954	0.469916	0.480662	0.458594	0.457847	0.464892	0.465447	0.492184	0.429524	0.424105	0.425071	0.424808	0.423107	0.423488	0.413591	0.41743	0.424269	0.424335	0.422269	0.423244	0.422258	0.42271	0.422386	0.41961	0.421838	0.41983	0.420812	0.423282	0.424084	0.424078	0.423145	0.41968	0.420166
SP1545	0.515736	0.455438	0.458949	0.466556	0.457302	0.468465	0.472538	0.47325	0.469703	0.462713	0.463703	0.462884	0.46077	0.458592	0.458695	0.457339	0.467965	0.472154	0.482872	0.461016	0.460168	0.467194	0.467802	0.492242	0.430554	0.425482	0.426019	0.426148	0.423492	0.424714	0.41439	0.418342	0.425497	0.42559	0.423388	0.424325	0.423616	0.423887	0.423634	0.421178	0.423331	0.421046	0.42232	0.423436	0.425251	0.425571	0.423496	0.419822	0.421083
SP1548	0.520946	0.455795	0.459302	0.466516	0.457252	0.468536	0.472569	0.473271	0.470245	0.46334	0.4638	0.463438	0.460799	0.458588	0.458861	0.457302	0.467981	0.47218	0.483351	0.461161	0.460412	0.467392	0.468076	0.495712	0.430666	0.42556	0.425861	0.426397	0.423886	0.425065	0.414786	0.41876	0.42587	0.425917	0.423959	0.424843	0.424094	0.424378	0.424045	0.421558	0.423688	0.421597	0.422687	0.423874	0.425769	0.425925	0.423712	0.420413	0.421509
SP1543	0.519424	0.455377	0.4589	0.466367	0.456927	0.468305	0.472363	0.472988	0.469879	0.462774	0.463502	0.462939	0.46061	0.458205	0.458454	0.457024	0.468875	0.473206	0.483624	0.461267	0.460626	0.467916	0.468559	0.494834	0.431834	0.426674	0.427076	0.427571	0.425022	0.426225	0.415802	0.419852	0.426907	0.426991	0.425232	0.426167	0.42524	0.425553	0.425251	0.42271	0.424718	0.422631	0.423705	0.425811	0.426936	0.427149	0.425724	0.422251	0.423436
SP1351	0.513838	0.454989	0.458516	0.4655	0.456891	0.468434	0.472587	0.473289	0.469502	0.462564	0.463626	0.463422	0.460677	0.458061	0.458872	0.457753	0.468899	0.47285	0.483079	0.461227	0.459935	0.467137	0.467708	0.490117	0.430391	0.425681	0.426215	0.426462	0.423933	0.42449	0.41446	0.418524	0.425616	0.425849	0.423709	0.424704	0.424024	0.424575	0.424287	0.42173	0.423627	0.421741	0.422659	0.424316	0.425781	0.425622	0.422923	0.419406	0.421901
SP0681	0.520801	0.453251	0.456228	0.462937	0.45535	0.465533	0.469612	0.470216	0.466883	0.460648	0.461736	0.461351	0.458952	0.456348	0.457275	0.456165	0.466115	0.470087	0.479611	0.459396	0.457813	0.464316	0.464943	0.490637	0.428247	0.422786	0.422757	0.423222	0.421597	0.422899	0.414056	0.417525	0.423914	0.423996	0.420898	0.421963	0.421081	0.421426	0.421491	0.418799	0.420847	0.418625	0.41999	0.421538	0.422547	0.422891	0.420502	0.417381	0.419606
SP1354	0.521995	0.458525	0.461957	0.468971	0.460219	0.471712	0.475832	0.476585	0.473851	0.466773	0.46782	0.467259	0.464289	0.46192	0.462805	0.461271	0.469866	0.474474	0.485175	0.463243	0.461582	0.46878	0.469287	0.493829	0.433306	0.427531	0.428166	0.428195	0.426723	0.426982	0.416457	0.420459	0.427954	0.427928	0.424983	0.425942	0.425259	0.425826	0.425601	0.422702	0.424875	0.422752	0.424099	0.424934	0.427042	0.42715	0.422786	0.419009	0.422156
SP1357	0.524022	0.456465	0.460039	0.467402	0.458505	0.470357	0.474342	0.475115	0.472359	0.465399	0.466453	0.466056	0.46288	0.460433	0.461034	0.459796	0.468846	0.473117	0.483557	0.461476	0.460354	0.46752	0.468142	0.492997	0.432286	0.426208	0.426262	0.426778	0.424461	0.425906	0.415728	0.419783	0.427129	0.427193	0.424115	0.425105	0.42426	0.424766	0.424604	0.42188	0.423959	0.421774	0.423171	0.424055	0.426189	0.426303	0.421749	0.418066	0.421512
SP1352	0.52564	0.458221	0.461861	0.469378	0.460092	0.4724	0.476813	0.47763	0.474081	0.466733	0.467751	0.467421	0.464086	0.461584	0.462206	0.460887	0.471701	0.476158	0.486898	0.463931	0.462564	0.470306	0.470915	0.49646	0.434958	0.4289	0.429148	0.429683	0.4272	0.428527	0.417925	0.422132	0.430068	0.430072	0.42666	0.42761	0.426817	0.427326	0.427129	0.424483	0.426355	0.424293	0.425648	0.427132	0.428754	0.42892	0.425208	0.42162	0.424727
SP0677	0.52152	0.455102	0.458074	0.464666	0.457213	0.467489	0.47189	0.472619	0.468899	0.462615	0.463643	0.463386	0.460754	0.458536	0.45918	0.457878	0.467602	0.471369	0.480996	0.461205	0.459071	0.465676	0.466235	0.491629	0.42944	0.423662	0.423601	0.424146	0.422418	0.423732	0.414377	0.418053	0.425009	0.424971	0.421585	0.422569	0.421795	0.422248	0.422182	0.419458	0.421275	0.419197	0.420762	0.421688	0.423228	0.423625	0.420636	0.417829	0.420056
SP1054	0.51986	0.453563	0.457017	0.46399	0.455119	0.466816	0.470832	0.471536	0.468399	0.461389	0.462065	0.462029	0.459115	0.456626	0.457104	0.455991	0.467074	0.471214	0.481623	0.459346	0.458464	0.465699	0.466277	0.49239	0.430676	0.425053	0.426137	0.426023	0.424809	0.424712	0.414524	0.418461	0.425575	0.425555	0.422682	0.423513	0.422687	0.423245	0.423141	0.420507	0.422478	0.420386	0.421655	0.423496	0.424732	0.424728	0.422362	0.418822	0.420692
SP1658	0.527313	0.457017	0.461028	0.469075	0.459056	0.472113	0.476852	0.477616	0.47399	0.465765	0.46674	0.466423	0.462977	0.460312	0.461007	0.459925	0.471909	0.47679	0.487737	0.4637	0.462739	0.470929	0.471583	0.497074	0.436434	0.43018	0.431295	0.431304	0.429342	0.42939	0.418281	0.422717	0.431293	0.431416	0.427658	0.428652	0.427914	0.428365	0.428177	0.425555	0.427672	0.425337	0.426643	0.428625	0.4302	0.430277	0.427167	0.423144	0.425479
SP0411	0.523421	0.454078	0.457206	0.464056	0.456206	0.466879	0.471166	0.471838	0.46807	0.461562	0.462505	0.462179	0.459733	0.45747	0.457972	0.456817	0.467396	0.471707	0.481208	0.460727	0.459063	0.465622	0.466235	0.49261	0.430257	0.424228	0.42483	0.424897	0.423809	0.424263	0.414708	0.418488	0.425312	0.425413	0.422206	0.423241	0.422463	0.422778	0.422762	0.420013	0.422073	0.41977	0.421324	0.422647	0.423917	0.424257	0.42187	0.418523	0.420572
SP1355	0.523207	0.454892	0.458618	0.466116	0.456497	0.468983	0.473145	0.473845	0.47066	0.463203	0.46377	0.463616	0.46037	0.45811	0.458417	0.457408	0.46911	0.473809	0.48442	0.460759	0.460177	0.467959	0.4686	0.494221	0.433628	0.427662	0.428792	0.428553	0.427225	0.42698	0.416299	0.420535	0.428042	0.428159	0.425338	0.426263	0.425433	0.425979	0.425646	0.423094	0.425203	0.423044	0.424236	0.426093	0.427452	0.427508	0.424925	0.420997	0.423108
SP0665	0.520625	0.453563	0.456991	0.463894	0.45508	0.466775	0.470762	0.471451	0.468371	0.461509	0.462009	0.461901	0.45901	0.456846	0.457148	0.456189	0.46692	0.471442	0.481695	0.459292	0.458483	0.465619	0.466187	0.491987	0.430926	0.425173	0.426179	0.425923	0.42493	0.424616	0.41461	0.418574	0.425417	0.425505	0.422909	0.423879	0.423058	0.423532	0.423266	0.420637	0.422712	0.420586	0.421836	0.423081	0.424787	0.424948	0.422266	0.418807	0.420568
SP0680	0.521732	0.453669	0.457012	0.463951	0.455336	0.466781	0.470975	0.471666	0.468476	0.461882	0.462677	0.462353	0.459509	0.456969	0.45755	0.456313	0.467573	0.47203	0.481818	0.459917	0.459131	0.465965	0.466589	0.492795	0.430769	0.42491	0.42489	0.425284	0.423476	0.424691	0.414917	0.418841	0.425651	0.425707	0.423067	0.424032	0.423013	0.423561	0.423384	0.420539	0.422616	0.420679	0.42183	0.423532	0.424761	0.424901	0.422304	0.419163	0.420992
SP0347	0.520577	0.459732	0.463263	0.470238	0.461765	0.473814	0.478434	0.47918	0.475278	0.468056	0.469512	0.46877	0.46611	0.463317	0.464204	0.462547	0.472668	0.477343	0.488954	0.465835	0.464346	0.471314	0.471948	0.499395	0.433384	0.429428	0.429175	0.429972	0.425975	0.427687	0.417266	0.421615	0.429224	0.429289	0.427118	0.427877	0.42727	0.427592	0.427394	0.424973	0.426988	0.425008	0.426128	0.428117	0.429296	0.428968	0.425712	0.422391	0.425251
SP0346	0.521323	0.45953	0.463289	0.470693	0.461479	0.474239	0.478673	0.479508	0.475839	0.468397	0.469869	0.469062	0.465792	0.463292	0.464017	0.462473	0.472919	0.477814	0.489957	0.465674	0.464576	0.47197	0.472654	0.4999	0.434582	0.430664	0.430408	0.431729	0.426938	0.428597	0.418009	0.42248	0.430179	0.43027	0.428303	0.429034	0.428399	0.428801	0.428451	0.426033	0.427988	0.426126	0.427141	0.429237	0.430639	0.430122	0.426967	0.423517	0.4261
SP0589	0.519237	0.457206	0.460354	0.467067	0.459017	0.470352	0.475179	0.475998	0.471591	0.464724	0.466024	0.465203	0.462826	0.460267	0.461039	0.45937	0.469097	0.473668	0.484728	0.463214	0.460944	0.467612	0.468258	0.49597	0.430891	0.425139	0.425437	0.426247	0.423711	0.424473	0.414501	0.418538	0.426273	0.426358	0.42298	0.423802	0.423233	0.423634	0.42341	0.420855	0.422696	0.420718	0.421952	0.424364	0.424842	0.424948	0.420871	0.41733	0.421067
SP0590	0.522289	0.45782	0.461285	0.468712	0.459861	0.472018	0.476883	0.477636	0.473464	0.466043	0.467173	0.466603	0.463735	0.461353	0.462002	0.460315	0.471543	0.476328	0.487252	0.464834	0.462621	0.470079	0.470742	0.497568	0.433717	0.427974	0.428623	0.429309	0.427217	0.427247	0.416832	0.42106	0.428933	0.429048	0.4257	0.426473	0.425998	0.426265	0.426084	0.423624	0.425485	0.423443	0.424725	0.426952	0.427753	0.42775	0.425177	0.421749	0.423805
SP0588	0.521594	0.457644	0.460965	0.468022	0.460234	0.471487	0.476407	0.4771	0.472125	0.464989	0.466353	0.465757	0.463074	0.461063	0.461501	0.460008	0.471449	0.47572	0.486374	0.465092	0.462633	0.469771	0.470427	0.497818	0.432803	0.4277	0.428275	0.429027	0.425888	0.42637	0.415892	0.420244	0.428239	0.428326	0.425358	0.426143	0.42579	0.426192	0.425863	0.423351	0.425205	0.423487	0.424512	0.426628	0.427662	0.427525	0.425515	0.422596	0.42365
SP0780	0.520866	0.457293	0.46055	0.467608	0.459609	0.470705	0.475506	0.476267	0.471498	0.464486	0.465707	0.465338	0.463002	0.460724	0.461184	0.460072	0.471023	0.475184	0.485871	0.464759	0.462813	0.46937	0.470099	0.49452	0.432546	0.427264	0.426955	0.428221	0.425414	0.426644	0.416661	0.420796	0.42838	0.428461	0.425181	0.425939	0.425381	0.425439	0.425421	0.422948	0.424691	0.422979	0.423937	0.426152	0.427035	0.427011	0.424311	0.420669	0.423511
SP0737	0.520584	0.456983	0.46024	0.467243	0.459211	0.470274	0.475076	0.475889	0.471122	0.464115	0.465539	0.465001	0.462476	0.460353	0.46072	0.459805	0.47051	0.474879	0.48541	0.464227	0.46218	0.468933	0.46965	0.496705	0.432353	0.427167	0.426739	0.428005	0.425227	0.426461	0.416411	0.420573	0.428079	0.428224	0.424993	0.425769	0.425165	0.425272	0.425215	0.422694	0.424509	0.422843	0.423742	0.425893	0.426866	0.426887	0.424107	0.420474	0.423322
SP1170	0.525892	0.459348	0.463487	0.471574	0.460782	0.475105	0.479763	0.480725	0.476694	0.468639	0.469724	0.469282	0.465413	0.462717	0.463294	0.462256	0.474372	0.479074	0.492549	0.466147	0.465224	0.4735	0.474237	0.500384	0.437478	0.432303	0.433123	0.434024	0.428949	0.430041	0.418386	0.423443	0.432351	0.432466	0.429753	0.430473	0.429909	0.430497	0.43017	0.427783	0.429703	0.427853	0.428716	0.431276	0.4327	0.4323	0.428492	0.424411	0.427263
SP1079	0.525002	0.459394	0.463565	0.471721	0.461334	0.475396	0.480186	0.48105	0.477066	0.468805	0.469919	0.469374	0.465701	0.462908	0.463738	0.4625	0.4745	0.479096	0.492041	0.466007	0.465213	0.473619	0.474376	0.499018	0.437653	0.432635	0.433215	0.434183	0.429255	0.430281	0.418732	0.423667	0.432727	0.432853	0.430063	0.430813	0.430188	0.430691	0.43049	0.42819	0.430141	0.428272	0.428989	0.431387	0.432961	0.432579	0.428749	0.424619	0.427514
SP0270	0.523332	0.458292	0.462076	0.469526	0.4601	0.473297	0.477955	0.478756	0.474636	0.467017	0.468181	0.467604	0.464386	0.461686	0.462319	0.461166	0.472856	0.477182	0.489572	0.464726	0.463725	0.471555	0.472267	0.497139	0.435234	0.430298	0.430842	0.431788	0.427134	0.428202	0.417035	0.421846	0.430401	0.430527	0.427973	0.428694	0.428054	0.428513	0.428379	0.426012	0.427899	0.426136	0.426856	0.429052	0.430554	0.430228	0.426829	0.423037	0.425535
SP1336	0.512676	0.452614	0.456232	0.463225	0.454482	0.46594	0.470227	0.470954	0.466142	0.459148	0.45999	0.45982	0.456947	0.455177	0.455734	0.454458	0.467118	0.471309	0.481157	0.459855	0.458931	0.4658	0.466586	0.489705	0.429618	0.4245	0.424751	0.425487	0.423511	0.423592	0.413308	0.417723	0.425034	0.42509	0.422397	0.423201	0.422577	0.42302	0.422773	0.420442	0.422204	0.420358	0.421182	0.423643	0.424447	0.424455	0.423875	0.420412	0.420528
SP0843	0.509403	0.450318	0.453441	0.459887	0.452122	0.462514	0.466747	0.467363	0.462547	0.456125	0.456933	0.456773	0.454222	0.452622	0.453431	0.452006	0.463488	0.467754	0.477009	0.457516	0.456131	0.462372	0.463065	0.48677	0.425787	0.42064	0.421117	0.421634	0.420289	0.420191	0.410588	0.414622	0.421469	0.421625	0.41899	0.419723	0.419014	0.419526	0.419278	0.416939	0.418568	0.416897	0.417667	0.419942	0.420652	0.420664	0.420446	0.417238	0.417262
SP0174	0.509858	0.450832	0.453906	0.460373	0.452885	0.462869	0.467199	0.467877	0.462801	0.456535	0.457487	0.457224	0.455029	0.453342	0.45397	0.452641	0.464405	0.468292	0.477278	0.458384	0.456884	0.462825	0.463584	0.486721	0.425923	0.420871	0.420867	0.421714	0.420044	0.420313	0.410747	0.414828	0.421694	0.421764	0.419074	0.419862	0.419237	0.419568	0.419387	0.417025	0.418718	0.416982	0.417836	0.420057	0.420705	0.420806	0.420608	0.417522	0.417411
SP0836	0.510115	0.450477	0.453809	0.460231	0.452219	0.462884	0.467126	0.467731	0.463079	0.456394	0.457091	0.457136	0.454068	0.452752	0.453499	0.452168	0.464122	0.468373	0.477549	0.457403	0.456341	0.463069	0.463764	0.487537	0.426455	0.421325	0.421832	0.422157	0.420923	0.420795	0.41099	0.415133	0.422097	0.422255	0.419521	0.420316	0.419623	0.42017	0.41993	0.417593	0.419243	0.417523	0.418304	0.420462	0.421372	0.421402	0.421087	0.417732	0.417733
SP1240	0.513301	0.452363	0.455891	0.462974	0.454455	0.465449	0.469974	0.470655	0.465896	0.458766	0.459444	0.459378	0.456298	0.454809	0.455745	0.454464	0.466299	0.470753	0.48057	0.4598	0.458816	0.465664	0.466387	0.490146	0.429116	0.423988	0.424588	0.42493	0.423228	0.423184	0.413157	0.417252	0.42472	0.424857	0.421914	0.422738	0.422044	0.422575	0.422314	0.420058	0.421702	0.419917	0.420691	0.42311	0.423977	0.424005	0.423444	0.419945	0.420034
SP0840	0.511028	0.450675	0.45396	0.460309	0.452192	0.463005	0.467228	0.467867	0.463178	0.456498	0.45715	0.457136	0.454201	0.452729	0.453436	0.452178	0.464052	0.468359	0.477907	0.457364	0.456493	0.463019	0.463737	0.487019	0.426843	0.421669	0.422246	0.42263	0.420985	0.420989	0.411133	0.415294	0.422253	0.42239	0.419748	0.42059	0.419857	0.420371	0.420073	0.417791	0.419482	0.417764	0.418522	0.420769	0.42166	0.421709	0.421279	0.417976	0.417901
SP0300	0.511806	0.451364	0.454557	0.461013	0.453225	0.463716	0.468108	0.468761	0.463761	0.457197	0.457979	0.457834	0.45506	0.453611	0.454401	0.45305	0.4647	0.468992	0.478387	0.458545	0.457234	0.463687	0.464399	0.488585	0.427032	0.421942	0.422477	0.422808	0.421394	0.421378	0.411561	0.415689	0.422689	0.422808	0.420033	0.420858	0.420178	0.420662	0.420433	0.418141	0.419753	0.418064	0.418878	0.421055	0.421872	0.421919	0.421579	0.418337	0.418339
SP0846	0.511356	0.450929	0.454132	0.460559	0.452737	0.463219	0.467559	0.468204	0.463299	0.456754	0.457513	0.457409	0.4546	0.453205	0.453979	0.452627	0.464286	0.468591	0.477934	0.45806	0.456865	0.463275	0.463964	0.488139	0.426611	0.421514	0.422062	0.422393	0.421017	0.420986	0.411182	0.415304	0.422225	0.42236	0.419668	0.420464	0.419784	0.420252	0.42003	0.417746	0.419385	0.41767	0.418436	0.420664	0.421458	0.421536	0.421252	0.417971	0.417919
SP0474	0.529378	0.461276	0.465697	0.474422	0.462767	0.47808	0.482726	0.483624	0.479596	0.470973	0.47193	0.471582	0.467533	0.464628	0.465198	0.463947	0.477498	0.482419	0.496622	0.468578	0.467595	0.476076	0.476897	0.502158	0.440371	0.435266	0.436477	0.436836	0.432339	0.432743	0.420488	0.42576	0.434943	0.434976	0.432238	0.433065	0.432674	0.433154	0.432781	0.430401	0.432538	0.430497	0.431409	0.433901	0.43556	0.435042	0.431656	0.427587	0.429634
SP0421	0.528357	0.462063	0.466434	0.474937	0.463492	0.478706	0.483302	0.484166	0.480437	0.471708	0.472759	0.472256	0.468053	0.465275	0.46586	0.464572	0.477488	0.482675	0.496863	0.468732	0.467517	0.476171	0.476963	0.502083	0.440811	0.43514	0.436715	0.43698	0.433353	0.433151	0.420942	0.426159	0.435289	0.435343	0.432115	0.432993	0.432582	0.433019	0.432699	0.430209	0.432497	0.430414	0.431356	0.433895	0.435532	0.434963	0.431383	0.427147	0.429571
SP1055	0.524934	0.461763	0.466283	0.474715	0.463128	0.478677	0.483164	0.484102	0.480571	0.471779	0.473053	0.472396	0.467823	0.46524	0.465922	0.464465	0.476527	0.481619	0.496059	0.467618	0.466816	0.475996	0.476684	0.502292	0.43973	0.434785	0.436026	0.436144	0.432111	0.432097	0.419942	0.425051	0.434294	0.434398	0.431787	0.432543	0.432072	0.432715	0.432308	0.429969	0.431857	0.430135	0.43097	0.433602	0.435171	0.434496	0.42978	0.425284	0.428903
SP0185	0.524605	0.461479	0.46588	0.474091	0.462652	0.47809	0.48247	0.483389	0.479884	0.471328	0.472588	0.471942	0.467496	0.464855	0.465419	0.463973	0.476097	0.48112	0.495418	0.467184	0.466327	0.475319	0.476003	0.501889	0.439078	0.434179	0.435407	0.435509	0.431584	0.431544	0.419432	0.424607	0.433613	0.433689	0.431222	0.431983	0.431514	0.432153	0.431739	0.429383	0.431266	0.429559	0.430409	0.432988	0.434512	0.433903	0.429246	0.424833	0.428384
SP0472	0.527346	0.462034	0.466241	0.474144	0.463222	0.478014	0.482468	0.483403	0.479612	0.47138	0.47266	0.471901	0.467852	0.464983	0.465631	0.464314	0.476194	0.481027	0.495107	0.467682	0.46683	0.475281	0.476062	0.501537	0.438857	0.433843	0.434489	0.43538	0.430349	0.43152	0.419583	0.424799	0.433766	0.433787	0.43094	0.43167	0.431227	0.431774	0.431442	0.429075	0.4312	0.429249	0.430165	0.432816	0.434197	0.433778	0.428851	0.424594	0.428362
SP0471	0.52675	0.461842	0.465923	0.474057	0.463399	0.477758	0.482239	0.483106	0.479536	0.471398	0.472625	0.471847	0.467966	0.465081	0.465914	0.46429	0.475755	0.480809	0.494514	0.467606	0.466617	0.474687	0.475427	0.50147	0.438985	0.433322	0.43443	0.434915	0.431323	0.431873	0.42041	0.425244	0.433733	0.433762	0.430439	0.431149	0.430757	0.431205	0.430975	0.428484	0.430716	0.428494	0.429706	0.432085	0.433431	0.433124	0.428486	0.424205	0.427915
SP0572	0.523452	0.459554	0.46334	0.471099	0.461109	0.474308	0.479104	0.479926	0.475853	0.468067	0.469251	0.468655	0.465256	0.462635	0.463475	0.462178	0.472948	0.477579	0.490405	0.465963	0.464108	0.471855	0.472715	0.497932	0.434713	0.429883	0.430368	0.431237	0.427251	0.427862	0.416424	0.421259	0.430069	0.430217	0.427165	0.428014	0.427549	0.427967	0.427733	0.425354	0.427275	0.425375	0.426341	0.429077	0.429841	0.429665	0.425332	0.421137	0.424964
SP0571	0.523352	0.459194	0.463032	0.470814	0.460839	0.474281	0.478916	0.479706	0.475761	0.46801	0.46917	0.468608	0.465042	0.46249	0.463149	0.462105	0.47282	0.477656	0.490484	0.46537	0.463986	0.471785	0.472637	0.49772	0.434678	0.429719	0.430403	0.431131	0.427087	0.427699	0.41617	0.421036	0.429762	0.429916	0.42707	0.42787	0.427405	0.427823	0.427603	0.425152	0.427186	0.425223	0.426212	0.42885	0.429827	0.429704	0.425334	0.420984	0.424682
SP0983	0.516565	0.456723	0.460279	0.467386	0.458373	0.470595	0.474955	0.475693	0.470903	0.463726	0.46443	0.463978	0.461146	0.45924	0.459214	0.458092	0.469769	0.474023	0.485732	0.462636	0.461017	0.468361	0.469187	0.495486	0.432158	0.42712	0.428208	0.429087	0.42572	0.425463	0.414236	0.418846	0.427053	0.427223	0.424966	0.42581	0.425067	0.425572	0.425357	0.422909	0.424907	0.423087	0.423758	0.426152	0.427321	0.427307	0.425742	0.422453	0.422664
SP0964	0.517483	0.455146	0.458567	0.465562	0.457006	0.46872	0.473436	0.474174	0.469112	0.462025	0.462764	0.462465	0.459293	0.457614	0.45781	0.4567	0.46902	0.473152	0.484489	0.46236	0.460428	0.467353	0.468243	0.494716	0.430462	0.425535	0.42629	0.427053	0.4239	0.424096	0.412763	0.417345	0.425778	0.425868	0.42339	0.424304	0.423584	0.423866	0.423903	0.421431	0.423422	0.421495	0.422295	0.424452	0.425764	0.425737	0.42486	0.421523	0.421096
SP0884	0.517951	0.455632	0.458968	0.465541	0.457658	0.469076	0.473997	0.474661	0.469503	0.4624	0.463329	0.462996	0.459748	0.458128	0.45875	0.457519	0.46979	0.473805	0.485021	0.463239	0.461131	0.468021	0.4688	0.493877	0.431015	0.425903	0.42668	0.427351	0.423907	0.424561	0.413473	0.41788	0.426281	0.426316	0.423767	0.424562	0.423972	0.424137	0.42424	0.421733	0.423791	0.421803	0.422682	0.424659	0.426043	0.425912	0.425092	0.421908	0.421538
SP0879	0.515567	0.45492	0.457945	0.464115	0.457153	0.467357	0.47216	0.472828	0.467857	0.461205	0.46216	0.461726	0.459335	0.457748	0.457948	0.456989	0.46857	0.472111	0.482419	0.462345	0.460102	0.466263	0.467112	0.492947	0.429363	0.424269	0.423941	0.424889	0.422885	0.42386	0.413759	0.417689	0.425265	0.425299	0.422251	0.423096	0.422481	0.42252	0.422818	0.420302	0.422254	0.420144	0.421293	0.422834	0.424259	0.4241	0.423765	0.420617	0.420433
SP0867	0.520398	0.457899	0.461152	0.468165	0.460557	0.471583	0.476586	0.477321	0.472924	0.465957	0.467146	0.466528	0.464017	0.46165	0.462216	0.461019	0.470756	0.474861	0.486257	0.464974	0.462431	0.469204	0.46994	0.495663	0.431841	0.426656	0.426821	0.427828	0.425302	0.425945	0.415622	0.419724	0.427599	0.427685	0.424386	0.42516	0.424653	0.424838	0.424941	0.422482	0.42436	0.42225	0.423396	0.425518	0.426446	0.426443	0.423627	0.419946	0.422652
SP1106	0.518165	0.456982	0.460221	0.467277	0.459411	0.470202	0.475215	0.475937	0.47182	0.464765	0.466101	0.465372	0.462964	0.460636	0.461523	0.460366	0.469891	0.473968	0.485354	0.4643	0.461635	0.468204	0.468992	0.494677	0.430935	0.425796	0.425541	0.426522	0.424233	0.425195	0.415339	0.41902	0.426939	0.427075	0.423498	0.424266	0.423818	0.423999	0.424154	0.42166	0.423477	0.421459	0.422637	0.424823	0.425676	0.425501	0.422837	0.419169	0.42181
SP0581	0.518254	0.457027	0.460292	0.467341	0.45946	0.470307	0.475319	0.476043	0.471927	0.464853	0.46615	0.465442	0.463017	0.460668	0.461565	0.460391	0.469957	0.474052	0.48546	0.464363	0.461682	0.468303	0.469093	0.494766	0.431042	0.425907	0.425637	0.426629	0.424325	0.425275	0.415396	0.419092	0.427052	0.427188	0.423597	0.424364	0.42391	0.424095	0.424248	0.421751	0.423572	0.421544	0.422726	0.42492	0.425788	0.425613	0.422919	0.419241	0.421902
SP0601	0.514752	0.453165	0.4561	0.462539	0.455614	0.465575	0.470367	0.470932	0.465942	0.459426	0.460531	0.460039	0.457752	0.456208	0.456541	0.455487	0.466872	0.470691	0.48063	0.461205	0.458718	0.464765	0.465523	0.490227	0.427004	0.422612	0.422052	0.423043	0.42064	0.421742	0.412102	0.415997	0.423301	0.423326	0.420623	0.421569	0.420997	0.421116	0.421055	0.41851	0.420503	0.418438	0.419686	0.421459	0.422391	0.422334	0.422269	0.419603	0.419248
SP0540	0.518617	0.45778	0.46094	0.467749	0.460713	0.471141	0.476129	0.476841	0.471493	0.4645	0.466085	0.465232	0.462985	0.461138	0.461488	0.460272	0.471584	0.475593	0.485915	0.465235	0.462617	0.469307	0.470043	0.495156	0.430918	0.426553	0.426275	0.42741	0.424471	0.425508	0.415576	0.419619	0.427412	0.42744	0.424061	0.424817	0.424646	0.42487	0.424759	0.422411	0.424122	0.422027	0.423307	0.425111	0.426148	0.426223	0.424565	0.421743	0.422913
SP0533	0.517958	0.456097	0.459164	0.466225	0.458664	0.469311	0.474244	0.474921	0.470073	0.463212	0.464575	0.46414	0.461672	0.459589	0.459801	0.458701	0.469179	0.473343	0.484301	0.463628	0.461112	0.46765	0.468399	0.493405	0.429414	0.425045	0.424635	0.425522	0.42302	0.423989	0.414125	0.418085	0.425711	0.425826	0.423003	0.423804	0.423316	0.423544	0.42339	0.420848	0.422689	0.420802	0.42203	0.423722	0.424948	0.42482	0.42274	0.419728	0.421233
SP0600	0.517175	0.454201	0.457337	0.463892	0.456484	0.467046	0.471965	0.472646	0.467826	0.460898	0.461871	0.461621	0.459056	0.457194	0.45741	0.456537	0.468497	0.472444	0.483084	0.462225	0.460211	0.466454	0.467288	0.494854	0.430006	0.424484	0.424353	0.425195	0.422975	0.423846	0.41386	0.417782	0.425419	0.425468	0.42217	0.422829	0.422524	0.422589	0.422697	0.42027	0.421982	0.420071	0.42136	0.423083	0.42415	0.424089	0.423291	0.420571	0.420451
SP0532	0.516951	0.453632	0.456603	0.46306	0.455804	0.466215	0.471071	0.471727	0.466747	0.460053	0.461071	0.460921	0.45838	0.456525	0.456801	0.455799	0.467294	0.471228	0.48196	0.461464	0.459188	0.465328	0.466173	0.494676	0.429296	0.423835	0.423632	0.424406	0.422219	0.42331	0.413457	0.417293	0.424685	0.424826	0.421697	0.422568	0.421954	0.422008	0.422073	0.419487	0.421534	0.419457	0.420822	0.422456	0.423481	0.42344	0.422878	0.420242	0.419922
SP0536	0.517038	0.457182	0.460248	0.467029	0.459469	0.46996	0.474877	0.475583	0.470446	0.463667	0.464792	0.464291	0.461882	0.460145	0.459973	0.459115	0.469875	0.473796	0.484464	0.46387	0.461297	0.467902	0.46874	0.495653	0.431052	0.425743	0.425641	0.426461	0.424094	0.425031	0.414903	0.418926	0.426679	0.426787	0.423345	0.424151	0.423802	0.423869	0.423984	0.42153	0.423294	0.421345	0.422762	0.424196	0.425392	0.425384	0.423268	0.420163	0.42165
SP0535	0.517176	0.457786	0.46072	0.467064	0.460757	0.470642	0.47545	0.476126	0.470853	0.464186	0.465311	0.464983	0.462609	0.460917	0.461216	0.459728	0.470295	0.474023	0.484468	0.464519	0.46188	0.468244	0.468987	0.495512	0.430133	0.425448	0.425546	0.426362	0.423963	0.424665	0.415056	0.418872	0.426405	0.426487	0.423364	0.424232	0.42369	0.423849	0.423823	0.42141	0.423289	0.421294	0.422581	0.424267	0.425269	0.425272	0.42353	0.420734	0.422228
SP0028	0.516971	0.457692	0.460592	0.466931	0.460794	0.470428	0.475257	0.475931	0.470609	0.464017	0.465144	0.464808	0.462488	0.460827	0.46116	0.459676	0.470152	0.473828	0.4842	0.464542	0.461865	0.468089	0.468803	0.495235	0.429902	0.425227	0.425287	0.42612	0.423696	0.424418	0.414999	0.418704	0.426192	0.426271	0.423151	0.423992	0.423469	0.423637	0.423602	0.421195	0.423038	0.421061	0.422385	0.423999	0.425013	0.425035	0.423351	0.420635	0.422042
SP0732	0.521741	0.456594	0.460155	0.467904	0.458798	0.470852	0.475584	0.476356	0.472032	0.4646	0.465629	0.465483	0.462345	0.460152	0.460669	0.459656	0.471538	0.475577	0.487081	0.464135	0.462503	0.469953	0.470607	0.49561	0.432811	0.428098	0.428841	0.429599	0.42627	0.426779	0.416861	0.421011	0.428586	0.428638	0.425819	0.426559	0.426085	0.426318	0.426125	0.423983	0.425696	0.423486	0.424728	0.426837	0.427953	0.427937	0.425996	0.422865	0.423993
SP0326	0.521781	0.457824	0.461164	0.468117	0.460081	0.471543	0.476411	0.477064	0.472779	0.465744	0.467108	0.46683	0.46377	0.461616	0.462329	0.460828	0.472049	0.475959	0.48683	0.464923	0.462693	0.46965	0.47031	0.495806	0.432142	0.427837	0.428034	0.429149	0.425945	0.426425	0.416677	0.420772	0.428107	0.428148	0.42547	0.426268	0.425772	0.426029	0.425716	0.423516	0.425404	0.423176	0.424532	0.426478	0.427421	0.427598	0.425414	0.42244	0.423732
SP0305	0.515003	0.457378	0.46074	0.467884	0.459805	0.471051	0.475222	0.476023	0.471165	0.464408	0.465409	0.464681	0.462052	0.460394	0.460197	0.45892	0.470518	0.475122	0.485244	0.463346	0.461693	0.469064	0.469756	0.494615	0.431165	0.426932	0.426409	0.427703	0.423914	0.425325	0.414533	0.418975	0.427004	0.427096	0.424671	0.425512	0.42485	0.425475	0.424953	0.422617	0.424453	0.422881	0.423751	0.425631	0.426978	0.426974	0.425052	0.421906	0.422999
SP0431	0.5178	0.458828	0.462225	0.468881	0.461065	0.472663	0.477447	0.478093	0.473233	0.466101	0.467013	0.466634	0.463884	0.462013	0.462421	0.460527	0.472059	0.4759	0.48753	0.465227	0.463068	0.470009	0.470714	0.496699	0.432368	0.427984	0.428952	0.42932	0.426185	0.426209	0.415477	0.419887	0.428072	0.428144	0.425582	0.426418	0.425733	0.426257	0.426026	0.423688	0.425515	0.4235	0.424644	0.426388	0.427921	0.427874	0.425799	0.42265	0.423529
SP0304	0.51735	0.458624	0.462003	0.468562	0.460829	0.472464	0.47704	0.477673	0.473003	0.465944	0.467111	0.46658	0.463611	0.461453	0.462276	0.461017	0.472064	0.475868	0.486791	0.464624	0.462601	0.469971	0.470624	0.497587	0.433183	0.427542	0.428672	0.428724	0.426534	0.426809	0.41622	0.420582	0.42847	0.428555	0.425059	0.425825	0.425256	0.425776	0.425609	0.423364	0.425044	0.423233	0.424201	0.42611	0.427389	0.427622	0.425265	0.422087	0.423602
SP0313	0.516933	0.45527	0.458896	0.465756	0.457029	0.469083	0.473402	0.47414	0.469692	0.462401	0.463062	0.462799	0.459978	0.457729	0.45841	0.456908	0.470198	0.474851	0.485184	0.462159	0.461045	0.468279	0.469014	0.495355	0.431968	0.4266	0.426889	0.427834	0.424479	0.42523	0.414513	0.419049	0.426756	0.426808	0.424397	0.425134	0.424675	0.425204	0.424664	0.422434	0.424132	0.422407	0.423292	0.425695	0.426748	0.426502	0.425645	0.422688	0.422295
SP1180	0.521578	0.457424	0.461419	0.468883	0.459261	0.472789	0.477305	0.478104	0.473658	0.465854	0.466517	0.466463	0.462888	0.460174	0.461187	0.459892	0.473116	0.477857	0.489735	0.464456	0.463761	0.471724	0.472519	0.49905	0.435331	0.430414	0.430804	0.431791	0.427468	0.428426	0.417506	0.422214	0.430612	0.43074	0.427932	0.428621	0.428176	0.428737	0.428144	0.42607	0.427699	0.426073	0.4269	0.429293	0.430618	0.430077	0.428079	0.424791	0.425847
SP1328	0.521131	0.458489	0.462586	0.469575	0.460247	0.473885	0.478565	0.479225	0.474769	0.466985	0.467379	0.467536	0.463388	0.461327	0.46213	0.460765	0.473649	0.477939	0.490146	0.465057	0.463854	0.472048	0.472779	0.498061	0.435936	0.430891	0.431769	0.432603	0.428539	0.428714	0.417007	0.421935	0.430783	0.430851	0.428233	0.428959	0.428432	0.428814	0.42858	0.426338	0.428276	0.42644	0.42721	0.429761	0.431033	0.430706	0.428787	0.425102	0.425737
SP0633	0.517398	0.457305	0.460646	0.467307	0.458985	0.470699	0.475302	0.475997	0.471869	0.464946	0.466068	0.465266	0.462389	0.460674	0.460842	0.459456	0.470485	0.474539	0.485759	0.46316	0.46122	0.46846	0.469171	0.495595	0.431171	0.42677	0.427425	0.428107	0.424845	0.424954	0.414292	0.418725	0.426675	0.426774	0.424393	0.425247	0.424633	0.424981	0.424873	0.422414	0.424178	0.422325	0.423448	0.425259	0.426595	0.426476	0.423755	0.420458	0.422311
SP0635	0.520906	0.458643	0.462377	0.469897	0.459661	0.473019	0.477749	0.478572	0.474573	0.466877	0.468195	0.467384	0.464038	0.461384	0.462006	0.46109	0.471563	0.47652	0.489252	0.464633	0.462945	0.470681	0.471475	0.495431	0.433382	0.428911	0.429105	0.430096	0.426383	0.426681	0.415458	0.420233	0.42887	0.428942	0.426124	0.426908	0.426427	0.426914	0.426541	0.424292	0.426087	0.424383	0.42531	0.427692	0.428741	0.42862	0.424135	0.419938	0.423609
SP1183	0.520291	0.460111	0.464299	0.472382	0.461247	0.475731	0.480179	0.481104	0.477472	0.469209	0.470452	0.469682	0.465626	0.462978	0.463618	0.462518	0.47342	0.478676	0.491926	0.465268	0.464227	0.472749	0.473564	0.497855	0.436353	0.431443	0.432562	0.433478	0.429285	0.429052	0.41721	0.422104	0.431012	0.431144	0.428532	0.429176	0.428709	0.429271	0.42884	0.42676	0.428618	0.426726	0.427545	0.430445	0.431405	0.431283	0.426665	0.422136	0.426115
SP1304	0.52124	0.458708	0.46262	0.470298	0.460779	0.47364	0.4786	0.479358	0.475026	0.467006	0.468044	0.467633	0.463987	0.461941	0.462633	0.461169	0.47271	0.477413	0.489737	0.465518	0.463633	0.471603	0.472371	0.49742	0.434635	0.430025	0.43098	0.431863	0.42814	0.427892	0.416856	0.421259	0.429872	0.430005	0.427197	0.427991	0.427376	0.427818	0.427606	0.425425	0.427287	0.425209	0.426274	0.428787	0.4298	0.429804	0.427307	0.423664	0.425035
SP1298	0.521801	0.459251	0.463289	0.47108	0.461136	0.474466	0.47936	0.480141	0.475908	0.467763	0.46878	0.468334	0.464617	0.46239	0.463131	0.461648	0.473378	0.478115	0.49068	0.465795	0.464047	0.472188	0.473	0.498053	0.435492	0.430872	0.431901	0.432727	0.428905	0.428626	0.417333	0.421865	0.430688	0.430805	0.427946	0.428721	0.428117	0.428609	0.428365	0.426195	0.428087	0.42602	0.427048	0.429639	0.430676	0.43065	0.427849	0.424032	0.425713
SP1181	0.520895	0.458954	0.463023	0.471045	0.46043	0.474273	0.478765	0.479524	0.476071	0.46801	0.468925	0.468672	0.464689	0.462458	0.462988	0.461465	0.472954	0.477715	0.490466	0.465036	0.463609	0.472071	0.472846	0.497118	0.435434	0.43105	0.432069	0.4328	0.428597	0.428538	0.41697	0.421713	0.430162	0.430277	0.428318	0.429036	0.428389	0.428914	0.428574	0.42639	0.428333	0.426208	0.42733	0.429744	0.430994	0.430774	0.427833	0.423713	0.425877
SP0086	0.515545	0.453822	0.457537	0.464917	0.455563	0.467979	0.47237	0.472989	0.468693	0.461382	0.46197	0.461844	0.458307	0.456541	0.456996	0.455593	0.468491	0.472765	0.484592	0.461012	0.459887	0.467193	0.467952	0.49188	0.430823	0.426351	0.427129	0.427831	0.424499	0.424361	0.413701	0.417935	0.425636	0.425683	0.423673	0.424394	0.423753	0.424178	0.423984	0.421863	0.423653	0.421572	0.422626	0.424705	0.426073	0.426005	0.425034	0.421716	0.421492
SP0624	0.520511	0.458139	0.461903	0.469372	0.459978	0.472636	0.477415	0.478126	0.473775	0.466181	0.467261	0.46686	0.463348	0.461331	0.461816	0.460344	0.471873	0.47644	0.488636	0.464867	0.462774	0.470609	0.471349	0.496406	0.433606	0.429046	0.429939	0.430661	0.427144	0.427038	0.416037	0.420519	0.428803	0.428896	0.42633	0.427076	0.426473	0.426926	0.426691	0.424487	0.426355	0.424266	0.425393	0.427662	0.428758	0.428768	0.426614	0.4231	0.424278
SP0687	0.518477	0.457425	0.460666	0.467358	0.459525	0.470822	0.47574	0.476442	0.471713	0.464655	0.465842	0.465342	0.462489	0.460639	0.461002	0.459479	0.470522	0.474462	0.486034	0.464334	0.461972	0.4687	0.469453	0.495648	0.431206	0.426853	0.427373	0.428002	0.424717	0.425047	0.414541	0.418861	0.426898	0.426986	0.424606	0.425337	0.424803	0.425129	0.425001	0.422585	0.424365	0.422456	0.423716	0.425279	0.426753	0.426677	0.424648	0.421684	0.422369
SP0691	0.518106	0.47266	0.47545	0.481422	0.47504	0.485153	0.48949	0.490073	0.488055	0.482201	0.483249	0.482717	0.479948	0.480465	0.479013	0.477483	0.481457	0.485368	0.495522	0.477259	0.473829	0.48	0.480693	0.501406	0.440833	0.436289	0.43725	0.438	0.434843	0.434988	0.42484	0.428891	0.436066	0.436158	0.434402	0.435252	0.434523	0.434528	0.434741	0.432434	0.434475	0.432457	0.433837	0.435203	0.436093	0.436094	0.434764	0.431692	0.432547
SP0698	0.517404	0.457606	0.460974	0.467571	0.459572	0.471386	0.476174	0.476813	0.472688	0.465567	0.466745	0.466259	0.463114	0.461081	0.461679	0.460311	0.471156	0.475014	0.486574	0.464183	0.462039	0.469036	0.469888	0.494889	0.431655	0.42716	0.427745	0.428447	0.425085	0.425467	0.414662	0.419061	0.427027	0.427203	0.425067	0.425905	0.425217	0.42537	0.425337	0.422878	0.424953	0.422848	0.424054	0.425674	0.427252	0.427171	0.424866	0.421601	0.422644
SP0439	0.517443	0.457475	0.460803	0.467356	0.459385	0.471208	0.475953	0.47659	0.47245	0.46537	0.466516	0.466085	0.462987	0.460943	0.461518	0.460148	0.470957	0.474806	0.486362	0.464089	0.461916	0.468852	0.469693	0.494738	0.431353	0.42685	0.427456	0.428122	0.424841	0.425217	0.414519	0.418893	0.426831	0.426997	0.424834	0.425662	0.424991	0.425124	0.425105	0.42261	0.424702	0.422619	0.423812	0.425389	0.42697	0.426898	0.424661	0.421455	0.422446
SP0636	0.52082	0.457287	0.460976	0.468363	0.458811	0.47171	0.476488	0.477245	0.473004	0.46529	0.466544	0.465906	0.46233	0.46048	0.460888	0.459555	0.47171	0.47626	0.488468	0.464258	0.462545	0.470296	0.471031	0.496538	0.433056	0.428895	0.428994	0.429937	0.426348	0.426752	0.415684	0.420247	0.428548	0.428593	0.426144	0.426949	0.42631	0.426758	0.426472	0.424372	0.426133	0.424052	0.4252	0.427512	0.42852	0.428521	0.426434	0.423011	0.423996
SP0700	0.521102	0.457325	0.460718	0.46802	0.459432	0.471192	0.476101	0.476776	0.471911	0.464518	0.465492	0.465152	0.461954	0.46041	0.460397	0.459215	0.470984	0.475401	0.48708	0.46457	0.462386	0.469533	0.470222	0.497412	0.43267	0.428194	0.429183	0.429621	0.426577	0.42645	0.415638	0.420037	0.42814	0.428239	0.425624	0.426442	0.425915	0.426188	0.426096	0.423844	0.425657	0.42352	0.424677	0.426714	0.42783	0.427872	0.426509	0.423416	0.423692
SP0460	0.520701	0.459227	0.462657	0.469634	0.461074	0.473185	0.47798	0.4787	0.474669	0.467244	0.468232	0.467865	0.464473	0.462567	0.463086	0.46165	0.472573	0.476776	0.488564	0.465696	0.463393	0.470516	0.471176	0.498015	0.433605	0.428962	0.43009	0.43043	0.427487	0.427406	0.41641	0.420808	0.428956	0.429087	0.426555	0.427442	0.426795	0.427009	0.427015	0.424683	0.426701	0.424417	0.425663	0.42776	0.428885	0.428901	0.42671	0.423307	0.424389
SP1187	0.520901	0.460116	0.464048	0.471706	0.461818	0.47546	0.480107	0.48086	0.476848	0.468747	0.469813	0.469398	0.465651	0.463585	0.463919	0.462889	0.474323	0.47898	0.491704	0.466561	0.464875	0.472816	0.473619	0.497816	0.436428	0.431524	0.43241	0.433366	0.42958	0.429834	0.417987	0.422765	0.431498	0.431679	0.428943	0.429741	0.429225	0.429618	0.429316	0.427147	0.429147	0.427157	0.427997	0.430367	0.431712	0.431354	0.428528	0.424464	0.426818
SP0731	0.518366	0.458749	0.462353	0.469501	0.460666	0.47322	0.477913	0.478617	0.474244	0.466687	0.467716	0.467369	0.463958	0.462124	0.462382	0.46141	0.472484	0.476872	0.488785	0.465304	0.463264	0.470658	0.471419	0.495545	0.433805	0.429059	0.429741	0.43068	0.427352	0.427573	0.416218	0.420854	0.429222	0.429356	0.42656	0.427375	0.426842	0.427189	0.426908	0.424751	0.426676	0.424724	0.4256	0.42786	0.429073	0.428861	0.426653	0.423072	0.424671
SP0079	0.51763	0.458393	0.461919	0.468966	0.460384	0.472654	0.477316	0.478012	0.473614	0.466142	0.467156	0.466805	0.463459	0.461778	0.461983	0.461054	0.471951	0.476302	0.488058	0.464927	0.462846	0.470092	0.470842	0.49488	0.433133	0.428415	0.429067	0.430029	0.426793	0.426994	0.415826	0.420338	0.428629	0.428764	0.425958	0.426779	0.426252	0.426583	0.426322	0.424168	0.426077	0.424122	0.425005	0.427241	0.428398	0.42824	0.42614	0.422626	0.424137
SP0882	0.520662	0.458561	0.462101	0.469344	0.460609	0.472956	0.477663	0.478395	0.473947	0.466483	0.467754	0.467025	0.463676	0.461807	0.462043	0.461078	0.471829	0.476572	0.488517	0.465156	0.462965	0.470361	0.471159	0.495048	0.433231	0.428509	0.429179	0.430032	0.426724	0.426843	0.415328	0.419996	0.428515	0.4287	0.426042	0.426922	0.426371	0.426642	0.426509	0.424206	0.426176	0.424207	0.425138	0.427415	0.428522	0.42852	0.426166	0.422543	0.42399
SP0468	0.5158	0.456366	0.459969	0.466982	0.458191	0.470653	0.474946	0.475599	0.471614	0.464418	0.46501	0.464938	0.461372	0.459526	0.460078	0.458675	0.470083	0.474212	0.485666	0.462423	0.461064	0.468605	0.469342	0.494408	0.432574	0.427851	0.428884	0.429612	0.426224	0.426189	0.415207	0.419594	0.427403	0.427599	0.425718	0.426522	0.425685	0.42603	0.425926	0.423659	0.425637	0.42353	0.424487	0.426455	0.427983	0.427843	0.426418	0.422952	0.423189
SP1313	0.519892	0.456868	0.460807	0.468541	0.458843	0.471637	0.476465	0.4772	0.472607	0.464722	0.465475	0.465191	0.461491	0.459794	0.460197	0.459065	0.471752	0.476107	0.488342	0.464292	0.462764	0.470348	0.471176	0.496685	0.434055	0.429345	0.430154	0.430916	0.42732	0.427354	0.416044	0.420523	0.429166	0.429259	0.426718	0.427569	0.426934	0.427191	0.42715	0.424833	0.426862	0.424716	0.425748	0.427879	0.42936	0.429261	0.427918	0.424413	0.424299
SP0425	0.517834	0.455639	0.459085	0.466246	0.457551	0.469385	0.474032	0.474727	0.469965	0.46278	0.463518	0.463236	0.459958	0.458557	0.458564	0.457397	0.469664	0.473739	0.485454	0.462912	0.461059	0.467984	0.468812	0.494652	0.431345	0.42675	0.427342	0.428126	0.424862	0.425111	0.41418	0.418566	0.4266	0.426667	0.424449	0.42526	0.424598	0.424767	0.424805	0.422434	0.424423	0.422285	0.423448	0.425289	0.426679	0.426616	0.42587	0.422681	0.42216
SP0735	0.517394	0.455333	0.458762	0.465832	0.457274	0.468919	0.473591	0.474256	0.469516	0.462403	0.463132	0.462824	0.459612	0.458232	0.45831	0.457095	0.469276	0.473301	0.484932	0.46265	0.460746	0.46755	0.468362	0.494204	0.430898	0.426339	0.426886	0.42769	0.424482	0.42472	0.41389	0.418172	0.426181	0.426241	0.424058	0.424851	0.424204	0.42437	0.424395	0.422024	0.424008	0.421882	0.42302	0.424849	0.426233	0.426215	0.425441	0.422311	0.42176
SP0150	0.51735	0.455295	0.458734	0.465834	0.457291	0.468878	0.473534	0.474214	0.469454	0.462346	0.463093	0.462804	0.459598	0.458194	0.458286	0.457112	0.469235	0.473275	0.484886	0.462636	0.46072	0.467529	0.468326	0.494141	0.43083	0.426264	0.426814	0.427615	0.424417	0.424626	0.413866	0.418135	0.426096	0.426141	0.423964	0.42479	0.424148	0.42429	0.424341	0.421949	0.423933	0.421819	0.422941	0.424801	0.426158	0.42612	0.425403	0.422275	0.4217
SP0632	0.514851	0.45566	0.459346	0.466316	0.457001	0.469601	0.474011	0.474728	0.470562	0.463244	0.463796	0.46383	0.460183	0.458302	0.458807	0.457871	0.469494	0.473534	0.485492	0.462004	0.460547	0.467933	0.468783	0.491524	0.431868	0.427103	0.428049	0.428952	0.42533	0.425086	0.413939	0.418503	0.426814	0.426933	0.424616	0.425335	0.424654	0.425113	0.424882	0.422706	0.424506	0.422723	0.423547	0.425779	0.427055	0.426878	0.425281	0.42177	0.422215
SP0711	0.518743	0.458622	0.462249	0.469453	0.460285	0.472791	0.477483	0.478218	0.474096	0.466612	0.467658	0.467346	0.463788	0.461931	0.462417	0.461044	0.471801	0.47607	0.488237	0.464814	0.462762	0.470408	0.471174	0.495091	0.433614	0.428924	0.429887	0.43067	0.42708	0.427088	0.416016	0.420442	0.428738	0.428874	0.426598	0.427416	0.426668	0.426948	0.426861	0.42446	0.426517	0.424376	0.425546	0.427642	0.42894	0.428824	0.426513	0.422958	0.424246
SP0710	0.518793	0.45864	0.462257	0.469473	0.460205	0.472826	0.477483	0.478229	0.474115	0.466662	0.467697	0.467396	0.463857	0.461956	0.462377	0.461005	0.471885	0.476123	0.488285	0.464768	0.46274	0.470436	0.471187	0.495133	0.433679	0.428987	0.429948	0.43073	0.427132	0.427123	0.416019	0.420504	0.428728	0.42888	0.426664	0.427467	0.426742	0.427021	0.426902	0.424531	0.426579	0.424456	0.4256	0.427713	0.428984	0.428906	0.426546	0.422981	0.424274
SP0352	0.517768	0.456614	0.460263	0.46776	0.458533	0.471054	0.475423	0.47612	0.471918	0.464551	0.465296	0.465004	0.461856	0.459705	0.460094	0.458942	0.470758	0.474809	0.486445	0.463037	0.461658	0.469162	0.469886	0.494654	0.432591	0.428223	0.428958	0.430066	0.426038	0.426012	0.415239	0.419686	0.427436	0.42749	0.4259	0.426567	0.425808	0.426297	0.426069	0.423916	0.425732	0.423606	0.424731	0.426906	0.428107	0.428032	0.426462	0.42304	0.423375
SP0634	0.521104	0.458162	0.4618	0.469281	0.460746	0.472966	0.477711	0.478411	0.473751	0.466138	0.467494	0.466948	0.463833	0.461714	0.462121	0.46073	0.472723	0.477275	0.48874	0.465557	0.463446	0.470919	0.471643	0.498567	0.435283	0.429605	0.430702	0.431166	0.428389	0.428477	0.417775	0.422087	0.43003	0.430067	0.426761	0.42758	0.427284	0.42755	0.427497	0.425104	0.427248	0.424913	0.426198	0.428244	0.429335	0.429246	0.427227	0.423945	0.424927
SP1289	0.522226	0.458805	0.462703	0.470634	0.461303	0.474034	0.479137	0.479872	0.475608	0.467405	0.468574	0.4682	0.46468	0.462523	0.463203	0.461981	0.473581	0.478304	0.490602	0.466406	0.46468	0.472314	0.47319	0.498574	0.436089	0.430638	0.431606	0.43211	0.429375	0.429328	0.41844	0.422801	0.431508	0.431635	0.427895	0.428768	0.428333	0.428677	0.428539	0.426299	0.428186	0.426052	0.427207	0.429558	0.430739	0.430602	0.427981	0.424351	0.425824
SP0980	0.518953	0.455591	0.459089	0.466331	0.458074	0.469676	0.47465	0.475338	0.470658	0.463373	0.464486	0.464236	0.461241	0.459259	0.459685	0.45858	0.470219	0.47453	0.485985	0.463513	0.461716	0.468675	0.469523	0.495991	0.43226	0.426993	0.427632	0.428122	0.42554	0.426145	0.4156	0.419925	0.42782	0.427975	0.424675	0.425482	0.424986	0.425316	0.425181	0.422863	0.424651	0.422598	0.423732	0.425734	0.426948	0.426957	0.42534	0.422169	0.42275
SP1295	0.521886	0.457317	0.461236	0.469009	0.459527	0.472282	0.477249	0.478057	0.473918	0.465826	0.466877	0.466489	0.463026	0.460939	0.46128	0.460364	0.472595	0.477016	0.489292	0.465051	0.463769	0.47124	0.472052	0.495979	0.43561	0.430182	0.430751	0.43171	0.4287	0.428903	0.417928	0.422265	0.430737	0.430823	0.427449	0.428296	0.427817	0.428182	0.428004	0.425762	0.427644	0.425602	0.426607	0.429092	0.430329	0.430105	0.428138	0.424576	0.425405
SP1186	0.524599	0.460387	0.464581	0.472867	0.462127	0.476288	0.481058	0.481911	0.4781	0.469683	0.47088	0.470387	0.466416	0.464116	0.46439	0.46326	0.475359	0.480193	0.49359	0.467235	0.465998	0.474267	0.475109	0.500694	0.438677	0.433331	0.434206	0.434855	0.4314	0.431646	0.419952	0.424783	0.433502	0.433627	0.430399	0.431185	0.430832	0.431235	0.430947	0.42873	0.430659	0.428529	0.429579	0.432063	0.433508	0.433147	0.430069	0.426025	0.428004
SP0573	0.522265	0.458424	0.462237	0.470002	0.460603	0.47333	0.478143	0.478939	0.474778	0.46695	0.468264	0.46771	0.464302	0.462263	0.462388	0.461174	0.472998	0.477625	0.490167	0.465854	0.464153	0.471561	0.472357	0.498646	0.4357	0.43036	0.430968	0.43165	0.428873	0.429151	0.418251	0.422717	0.430856	0.430971	0.427621	0.428341	0.42803	0.428341	0.428109	0.425905	0.427778	0.425599	0.426769	0.428955	0.430321	0.430082	0.427964	0.424614	0.425495
SP0339	0.522417	0.458531	0.462325	0.47012	0.46075	0.473448	0.478302	0.479075	0.474911	0.467072	0.468329	0.467807	0.464428	0.462407	0.462517	0.461261	0.473089	0.477724	0.490212	0.465977	0.464263	0.471643	0.472454	0.498802	0.435819	0.430457	0.431047	0.431777	0.428997	0.429294	0.418374	0.422841	0.430984	0.431074	0.427744	0.428488	0.428158	0.42847	0.428242	0.42599	0.42788	0.425739	0.426877	0.429075	0.430428	0.430221	0.428063	0.424713	0.425665
SP0661	0.519094	0.45459	0.458074	0.465239	0.456634	0.468388	0.473297	0.474021	0.468974	0.461838	0.462915	0.46251	0.459544	0.457526	0.457869	0.456968	0.468845	0.473165	0.484849	0.462577	0.460501	0.467572	0.468355	0.493592	0.430491	0.42582	0.426168	0.426893	0.423331	0.424182	0.413052	0.4177	0.426047	0.426184	0.423469	0.424309	0.423748	0.424203	0.423929	0.421618	0.423351	0.421665	0.422523	0.424746	0.425766	0.425749	0.424292	0.421269	0.421273
SP1576	0.520184	0.456701	0.460769	0.468749	0.458926	0.471985	0.476829	0.477578	0.473243	0.465371	0.466274	0.466	0.462328	0.460122	0.460774	0.459631	0.472224	0.476872	0.489115	0.464213	0.463158	0.471169	0.471936	0.495048	0.434936	0.429766	0.430412	0.431601	0.427055	0.427881	0.416567	0.421272	0.430079	0.43024	0.427449	0.428228	0.427592	0.427993	0.427829	0.425606	0.427606	0.425767	0.426407	0.428857	0.430366	0.43	0.427867	0.424243	0.424831
SP0383	0.521146	0.45755	0.461332	0.468899	0.459445	0.47222	0.476831	0.477678	0.47354	0.465857	0.466962	0.466795	0.463498	0.461074	0.461622	0.460615	0.472478	0.476874	0.488974	0.464509	0.463553	0.470939	0.471739	0.496111	0.435008	0.429775	0.429906	0.43117	0.427389	0.428383	0.417799	0.422334	0.430367	0.430464	0.427492	0.428354	0.427657	0.42806	0.427757	0.425529	0.427498	0.425552	0.426378	0.428934	0.430062	0.429823	0.426694	0.422807	0.425417
SP1182	0.52257	0.458046	0.462213	0.470392	0.459452	0.473869	0.4785	0.479367	0.475683	0.467416	0.468264	0.467968	0.464119	0.461433	0.46204	0.461028	0.473589	0.478517	0.49175	0.465012	0.464401	0.472503	0.473311	0.497631	0.436834	0.431831	0.432492	0.433362	0.429136	0.429756	0.417824	0.422853	0.43178	0.431909	0.429155	0.430025	0.429368	0.429884	0.429542	0.427414	0.429439	0.427498	0.428241	0.430797	0.432192	0.431766	0.428324	0.424108	0.426717
SP0574	0.521347	0.456877	0.460772	0.468526	0.458404	0.471851	0.476555	0.477378	0.473457	0.465651	0.466427	0.466237	0.462785	0.460126	0.46085	0.459749	0.471859	0.476509	0.489208	0.464039	0.463042	0.470596	0.471431	0.49575	0.434413	0.429467	0.430135	0.430912	0.427021	0.427575	0.416118	0.421019	0.429655	0.429764	0.42694	0.427833	0.427147	0.427627	0.427349	0.425164	0.427136	0.425249	0.42604	0.428489	0.429785	0.429439	0.426211	0.422262	0.424623
SP0157	0.520997	0.456607	0.460403	0.468124	0.458131	0.471411	0.476116	0.476934	0.47299	0.465307	0.466055	0.465873	0.462513	0.459895	0.460558	0.45946	0.471531	0.476137	0.488734	0.463835	0.462787	0.470172	0.470996	0.495335	0.433911	0.428984	0.429627	0.430366	0.426581	0.427128	0.415739	0.420589	0.429181	0.429293	0.426515	0.427374	0.426684	0.427145	0.426911	0.4247	0.426674	0.42479	0.425587	0.428027	0.429263	0.428966	0.425768	0.421875	0.424192
SP0362	0.520974	0.456592	0.46038	0.468067	0.458116	0.471347	0.476065	0.476881	0.472935	0.465234	0.465981	0.465805	0.462442	0.459861	0.460536	0.459432	0.4715	0.476044	0.488643	0.463787	0.462729	0.470117	0.470944	0.495249	0.433809	0.428898	0.429518	0.430279	0.426492	0.427055	0.415684	0.420505	0.429108	0.429206	0.426414	0.427281	0.4266	0.427069	0.426826	0.424619	0.426573	0.424713	0.425506	0.427922	0.429166	0.428862	0.42569	0.421813	0.424131
SP0354	0.521109	0.456674	0.460496	0.468187	0.458193	0.471465	0.476202	0.477011	0.473062	0.465372	0.466121	0.465965	0.462573	0.459934	0.460634	0.459539	0.471608	0.476205	0.488816	0.463901	0.462864	0.470297	0.471118	0.495438	0.433977	0.429063	0.429685	0.430437	0.42663	0.427214	0.415819	0.420659	0.429276	0.429366	0.426579	0.427439	0.426749	0.427239	0.426957	0.424784	0.426758	0.42488	0.425674	0.428076	0.429331	0.429026	0.425852	0.421976	0.424283
SP0340	0.517939	0.455071	0.458329	0.46512	0.457454	0.468255	0.473234	0.473865	0.4686	0.461714	0.462876	0.462658	0.460058	0.458217	0.458658	0.457482	0.46923	0.473363	0.483852	0.462904	0.460925	0.467667	0.468419	0.493226	0.430546	0.425464	0.425532	0.426666	0.423434	0.424539	0.414436	0.418732	0.426498	0.426592	0.423432	0.42422	0.423576	0.423839	0.423773	0.421403	0.423301	0.42151	0.422386	0.424339	0.42551	0.42548	0.424258	0.42132	0.421658
SP0486	0.517051	0.454867	0.458151	0.464971	0.457368	0.468104	0.472884	0.473564	0.468544	0.461744	0.462848	0.462643	0.46012	0.4582	0.458646	0.457316	0.469102	0.473232	0.483648	0.462601	0.460689	0.467455	0.468226	0.493547	0.430356	0.425237	0.425463	0.426409	0.423309	0.424296	0.41432	0.41861	0.426226	0.426374	0.423209	0.423961	0.423375	0.423738	0.423633	0.421241	0.423056	0.421275	0.42209	0.424223	0.42528	0.425222	0.42408	0.421107	0.421462
SP0889	0.516027	0.454087	0.45726	0.463867	0.456583	0.467002	0.471717	0.472389	0.467363	0.460739	0.461845	0.461651	0.459222	0.457396	0.457858	0.456499	0.468072	0.472133	0.482389	0.461763	0.45982	0.466343	0.467132	0.492516	0.429157	0.42408	0.424264	0.425207	0.422216	0.423268	0.413463	0.417655	0.425043	0.425186	0.422112	0.422859	0.422298	0.422608	0.422531	0.4201	0.421923	0.42016	0.420979	0.423041	0.424099	0.424073	0.423027	0.420123	0.420419
SP0485	0.516943	0.454761	0.458027	0.464798	0.457251	0.467924	0.4727	0.47338	0.468391	0.461637	0.462739	0.462546	0.459999	0.458113	0.458587	0.457206	0.468966	0.473071	0.48349	0.462526	0.460596	0.467291	0.468077	0.493401	0.430213	0.425097	0.425333	0.426271	0.423155	0.424205	0.414224	0.418507	0.426056	0.426175	0.423055	0.423828	0.423258	0.42358	0.423488	0.421092	0.422926	0.421155	0.42196	0.424066	0.425143	0.425107	0.423935	0.420965	0.421338
SP1075	0.520283	0.456803	0.4607	0.468644	0.459107	0.471582	0.476736	0.47752	0.472967	0.464887	0.466016	0.465662	0.462409	0.460294	0.460865	0.459962	0.471988	0.47673	0.488436	0.464887	0.46336	0.471119	0.471936	0.495888	0.434665	0.429563	0.429784	0.43085	0.427578	0.428184	0.417179	0.421636	0.430362	0.430501	0.427099	0.427993	0.427425	0.42791	0.427577	0.425302	0.427217	0.425351	0.426128	0.428541	0.429799	0.429544	0.427485	0.423891	0.425097
SP0276	0.516435	0.453988	0.457209	0.464196	0.456194	0.467048	0.471982	0.472689	0.467671	0.460622	0.461871	0.4615	0.458905	0.45712	0.457477	0.456503	0.468136	0.47242	0.482874	0.462028	0.459873	0.466503	0.467319	0.491946	0.429607	0.424661	0.424658	0.425688	0.423198	0.423892	0.413615	0.417889	0.425627	0.425743	0.422522	0.423416	0.422828	0.423174	0.422932	0.420643	0.42246	0.42071	0.421535	0.423615	0.424642	0.424625	0.423515	0.420555	0.420908
SP0111	0.518798	0.454974	0.458342	0.465432	0.457549	0.468447	0.473411	0.474177	0.468705	0.461684	0.462986	0.462711	0.459994	0.458243	0.458701	0.457557	0.469412	0.473446	0.484161	0.462988	0.460983	0.467799	0.468571	0.49482	0.430817	0.425741	0.425757	0.426922	0.423606	0.424751	0.414728	0.418944	0.42675	0.426849	0.423593	0.424411	0.423814	0.424195	0.423969	0.421615	0.423469	0.421697	0.422547	0.424758	0.425753	0.425694	0.424372	0.421482	0.421841
SP1567	0.517362	0.455176	0.458678	0.465475	0.457106	0.46881	0.473355	0.474125	0.469621	0.462351	0.463326	0.463027	0.460075	0.458243	0.458612	0.457678	0.469896	0.474103	0.484807	0.462323	0.461067	0.468247	0.469025	0.491504	0.43218	0.427016	0.426507	0.428091	0.425078	0.426127	0.415897	0.420261	0.427796	0.427884	0.424836	0.425702	0.425022	0.42555	0.425063	0.422874	0.424763	0.422951	0.42372	0.426059	0.42705	0.426943	0.425643	0.422558	0.423151
SP0221	0.517362	0.455179	0.45868	0.465473	0.457103	0.468811	0.473354	0.474125	0.469619	0.462353	0.46333	0.463021	0.460076	0.458247	0.458616	0.457679	0.469899	0.474107	0.484804	0.462324	0.46107	0.468248	0.469025	0.491506	0.432179	0.427014	0.426507	0.428092	0.425076	0.426126	0.415899	0.42026	0.427794	0.427879	0.424835	0.425702	0.42502	0.42555	0.425064	0.422876	0.424766	0.422951	0.423718	0.42606	0.42705	0.426942	0.425646	0.42256	0.423154
SP0139	0.518112	0.453776	0.457265	0.464566	0.455773	0.467506	0.472477	0.473217	0.468055	0.460916	0.462123	0.461718	0.458849	0.456816	0.457207	0.456273	0.468189	0.472477	0.483717	0.461712	0.459879	0.466954	0.467755	0.493997	0.42994	0.425114	0.425457	0.426287	0.422676	0.423529	0.412509	0.417033	0.42541	0.425521	0.422904	0.423735	0.423121	0.423431	0.423349	0.420951	0.422804	0.421135	0.421894	0.424287	0.425241	0.425084	0.42369	0.420682	0.420718
SP0912	0.517675	0.456404	0.459694	0.466853	0.458438	0.469813	0.47476	0.475513	0.471081	0.463938	0.465395	0.4648	0.462072	0.459901	0.460453	0.459492	0.469519	0.474066	0.484949	0.463441	0.461392	0.468299	0.469092	0.493103	0.43101	0.426123	0.426103	0.427153	0.424556	0.425181	0.414815	0.419119	0.426986	0.427169	0.423894	0.424698	0.424212	0.424472	0.42429	0.421994	0.423816	0.422066	0.422969	0.425188	0.426014	0.42606	0.423231	0.419672	0.422365
SP0956	0.515039	0.454605	0.458006	0.464931	0.45717	0.468159	0.472974	0.473701	0.468622	0.461628	0.462893	0.46245	0.459854	0.457981	0.458276	0.45726	0.468865	0.473005	0.483436	0.462174	0.460349	0.467319	0.468071	0.493583	0.430337	0.425416	0.425338	0.426441	0.423227	0.424383	0.414122	0.418443	0.426152	0.426268	0.423297	0.424108	0.423535	0.423818	0.423723	0.421267	0.423058	0.421331	0.422218	0.424222	0.425401	0.425307	0.424048	0.421016	0.421443
SP0929	0.520188	0.457342	0.460823	0.46816	0.459589	0.471341	0.476167	0.477013	0.472326	0.465081	0.466523	0.46613	0.463116	0.461057	0.461504	0.460496	0.470872	0.475341	0.486572	0.464306	0.462363	0.469723	0.470506	0.495004	0.43248	0.427374	0.427441	0.428569	0.425219	0.426319	0.415912	0.420295	0.428303	0.428433	0.425147	0.425988	0.425377	0.425689	0.4256	0.423213	0.425059	0.423284	0.424192	0.426383	0.427433	0.427367	0.424327	0.420636	0.423386
SP0052	0.518244	0.454567	0.457914	0.464996	0.457002	0.467939	0.472807	0.47354	0.468145	0.461161	0.462508	0.462244	0.459507	0.457703	0.458025	0.45709	0.46874	0.473102	0.483476	0.462409	0.460469	0.467394	0.46822	0.492987	0.430335	0.4253	0.425214	0.426379	0.423249	0.424411	0.414278	0.418474	0.426257	0.426378	0.423173	0.424035	0.423438	0.423723	0.423577	0.421222	0.423086	0.421334	0.422179	0.424381	0.425295	0.42527	0.424001	0.420942	0.421448
SP0034	0.518062	0.454416	0.457754	0.464775	0.456896	0.467722	0.472596	0.473321	0.467915	0.460979	0.462321	0.462045	0.45936	0.457561	0.457911	0.456923	0.468555	0.472921	0.483238	0.462282	0.460319	0.467176	0.467991	0.492786	0.430116	0.425067	0.424983	0.426134	0.423042	0.424198	0.414115	0.418301	0.426047	0.426156	0.422947	0.423809	0.423207	0.423495	0.423371	0.421022	0.42286	0.421101	0.421961	0.424139	0.425057	0.425036	0.423773	0.420728	0.421237
SPZY	0.514361	0.453223	0.456638	0.463781	0.45517	0.466801	0.471595	0.472272	0.46725	0.460151	0.461241	0.460607	0.457672	0.456162	0.456334	0.455228	0.467907	0.47224	0.483309	0.461597	0.459724	0.466353	0.467153	0.492659	0.429731	0.424618	0.425053	0.426011	0.422876	0.42369	0.413062	0.417376	0.425421	0.425559	0.422278	0.4231	0.42265	0.423049	0.422669	0.420442	0.422327	0.420442	0.42136	0.423313	0.424683	0.424558	0.424079	0.421111	0.420745
SP1322	0.52092	0.455879	0.459823	0.467736	0.45775	0.470882	0.47559	0.476365	0.471539	0.463688	0.46474	0.464279	0.460762	0.458681	0.459024	0.458024	0.471859	0.476334	0.488447	0.464001	0.462775	0.470391	0.471235	0.497216	0.434826	0.429422	0.429955	0.430923	0.427003	0.427772	0.416223	0.421057	0.429597	0.429669	0.426658	0.427501	0.427053	0.427456	0.427257	0.425002	0.426948	0.425032	0.425839	0.428102	0.429636	0.429349	0.428211	0.424741	0.424592
SP0454	0.51812	0.453863	0.457285	0.464546	0.456157	0.467567	0.472431	0.473099	0.467934	0.460824	0.461962	0.461416	0.458515	0.456735	0.457166	0.456065	0.468978	0.473185	0.48428	0.462463	0.460606	0.467184	0.468034	0.494635	0.431046	0.425593	0.426005	0.426861	0.423676	0.424507	0.413782	0.418153	0.426254	0.426287	0.423139	0.423961	0.423594	0.42386	0.423754	0.421439	0.423298	0.421438	0.422318	0.424255	0.42568	0.425524	0.424792	0.421962	0.421399
SP1059	0.51553	0.453363	0.457512	0.465114	0.45531	0.468477	0.472978	0.473675	0.469287	0.461625	0.46233	0.462055	0.458282	0.456185	0.45694	0.455738	0.469005	0.473384	0.485146	0.460839	0.460081	0.468237	0.468992	0.492943	0.432346	0.427374	0.428002	0.428871	0.424132	0.425077	0.413949	0.418576	0.427129	0.427194	0.424573	0.425356	0.424899	0.425487	0.425012	0.422722	0.424869	0.42307	0.423744	0.426152	0.427627	0.427201	0.425717	0.422347	0.422143
SP1329	0.521142	0.458307	0.462294	0.469786	0.459962	0.473413	0.47813	0.478897	0.474868	0.467181	0.468206	0.467752	0.463974	0.461539	0.462189	0.461057	0.472887	0.477325	0.489808	0.464826	0.463395	0.471564	0.472334	0.497129	0.434965	0.429979	0.430725	0.431404	0.427057	0.42791	0.416467	0.421425	0.430193	0.430298	0.427396	0.428161	0.427687	0.428207	0.427878	0.425461	0.427432	0.425682	0.426509	0.429046	0.430335	0.429977	0.426682	0.423003	0.425112
SP1152	0.521577	0.458614	0.462556	0.470253	0.460626	0.473755	0.478785	0.479548	0.475313	0.467334	0.468418	0.467888	0.464256	0.461988	0.462779	0.461628	0.473248	0.477753	0.490088	0.46562	0.464019	0.472212	0.472947	0.497372	0.435108	0.43013	0.430812	0.431573	0.427209	0.428109	0.416858	0.42157	0.430648	0.430756	0.42754	0.428351	0.42786	0.42837	0.428014	0.42558	0.427549	0.425834	0.426656	0.429216	0.430421	0.430087	0.426984	0.423403	0.425321
SP1056	0.521514	0.45852	0.462454	0.470163	0.46055	0.473647	0.478702	0.479457	0.475222	0.467251	0.468332	0.467816	0.464183	0.461913	0.462708	0.461553	0.473185	0.477673	0.49001	0.465554	0.46394	0.472132	0.472861	0.497303	0.435019	0.430037	0.430719	0.431495	0.427119	0.428025	0.416781	0.421499	0.430565	0.43067	0.427451	0.428263	0.427773	0.428273	0.427918	0.425495	0.427466	0.425741	0.426572	0.429123	0.430334	0.430004	0.426917	0.423334	0.425242
SP1057	0.521077	0.458094	0.461974	0.46962	0.460272	0.473093	0.478178	0.478935	0.474616	0.466727	0.467781	0.467333	0.463706	0.46155	0.462375	0.461221	0.472716	0.477119	0.489347	0.465291	0.463567	0.471604	0.472387	0.496768	0.434442	0.429454	0.430113	0.430878	0.426589	0.427487	0.416347	0.420988	0.430004	0.430105	0.426926	0.427748	0.427237	0.427704	0.427417	0.424953	0.426936	0.425233	0.426074	0.428512	0.429754	0.42943	0.426538	0.423026	0.42475
SP1290	0.520161	0.457267	0.461058	0.468558	0.459382	0.471918	0.476946	0.477693	0.473306	0.465659	0.466695	0.466242	0.462748	0.460558	0.461358	0.46023	0.471773	0.476077	0.488062	0.464432	0.462706	0.470504	0.471257	0.495725	0.433287	0.428428	0.429048	0.429757	0.425629	0.426433	0.415437	0.420053	0.428884	0.428975	0.425886	0.426716	0.426192	0.426642	0.426363	0.423895	0.425866	0.424195	0.425032	0.42744	0.428681	0.428424	0.425616	0.422267	0.423716
SP1222	0.51998	0.457142	0.460883	0.468375	0.459271	0.471643	0.476697	0.477414	0.473029	0.46544	0.466525	0.466025	0.462584	0.460487	0.461231	0.460137	0.471568	0.475868	0.487796	0.46438	0.462592	0.470282	0.47108	0.495486	0.433032	0.428113	0.428732	0.429468	0.425345	0.426209	0.415272	0.419841	0.428652	0.428735	0.425624	0.426411	0.425951	0.426385	0.42611	0.423649	0.425591	0.423906	0.424761	0.427181	0.428349	0.428135	0.42543	0.422117	0.423533
SP1199	0.520003	0.457119	0.460862	0.468317	0.45928	0.471649	0.476678	0.477415	0.473011	0.465419	0.466469	0.465998	0.462535	0.460492	0.461229	0.460118	0.471572	0.475841	0.487743	0.464355	0.462575	0.470273	0.471024	0.495477	0.432969	0.428091	0.42872	0.429442	0.42535	0.426164	0.415257	0.419808	0.428613	0.428727	0.425561	0.426416	0.425926	0.426345	0.426057	0.423601	0.425548	0.4239	0.424705	0.427149	0.428326	0.428098	0.425368	0.422114	0.423481
SP0378	0.518001	0.455589	0.458924	0.465744	0.457531	0.469052	0.474012	0.474662	0.470044	0.463101	0.46426	0.46373	0.460693	0.458832	0.459285	0.458086	0.4695	0.473504	0.484814	0.462992	0.460742	0.467884	0.468636	0.493237	0.430252	0.425425	0.425988	0.426657	0.422901	0.423828	0.413167	0.41768	0.426064	0.426127	0.423214	0.423988	0.42348	0.423859	0.423662	0.421196	0.423051	0.421486	0.422346	0.424511	0.4256	0.425446	0.42348	0.420577	0.421372
SP0351	0.517725	0.455368	0.4587	0.465433	0.457329	0.468766	0.473728	0.474368	0.469729	0.462843	0.463996	0.463483	0.460475	0.458608	0.459069	0.457864	0.46925	0.473249	0.484476	0.462813	0.460528	0.467589	0.468322	0.492953	0.42994	0.425137	0.425704	0.426384	0.422671	0.423556	0.412916	0.417422	0.42577	0.425833	0.422941	0.42372	0.423205	0.423595	0.423391	0.420895	0.422765	0.421205	0.422065	0.424206	0.425303	0.425181	0.423261	0.420363	0.421093
SP0936	0.51655	0.454517	0.457699	0.46429	0.456439	0.467566	0.472472	0.473094	0.468436	0.461738	0.462921	0.462376	0.459477	0.457665	0.458132	0.456936	0.468154	0.472081	0.483159	0.461867	0.459552	0.466422	0.46717	0.491735	0.428702	0.423935	0.424439	0.425124	0.42148	0.422392	0.411933	0.416361	0.424554	0.424613	0.421764	0.422542	0.422037	0.422384	0.42221	0.419721	0.421587	0.420036	0.420883	0.422987	0.424045	0.423956	0.422122	0.419341	0.419947
SP0375	0.517688	0.455328	0.458616	0.465396	0.457287	0.468709	0.473658	0.474303	0.469684	0.462778	0.463936	0.463427	0.460438	0.458575	0.459008	0.457847	0.469194	0.473175	0.484417	0.462724	0.460473	0.467534	0.468277	0.492888	0.429899	0.425059	0.425641	0.426328	0.422587	0.423496	0.412865	0.417389	0.425729	0.425783	0.422892	0.423672	0.423157	0.423524	0.423343	0.420851	0.422726	0.421161	0.42203	0.424174	0.425263	0.425105	0.4232	0.420323	0.421056
E0001	0.524119	0.457594	0.46172	0.469638	0.4588	0.473239	0.477636	0.478486	0.474648	0.466453	0.467709	0.467097	0.46327	0.460781	0.461326	0.45949	0.472602	0.477422	0.490557	0.464349	0.463229	0.471517	0.472206	0.49993	0.435455	0.430942	0.43242	0.432377	0.428929	0.428678	0.417168	0.421813	0.430179	0.43024	0.42844	0.429172	0.428627	0.429067	0.42856	0.426263	0.428349	0.4262	0.427325	0.429752	0.431065	0.430537	0.428526	0.424694	0.426244
E0002	0.514561	0.555105	0.556462	0.559609	0.557235	0.560073	0.56109	0.561777	0.558923	0.55695	0.557397	0.557451	0.557957	0.557	0.557955	0.556585	0.56017	0.562633	0.569763	0.566378	0.564602	0.565338	0.565759	0.51527	0.526002	0.526998	0.526564	0.526036	0.524127	0.525438	0.521149	0.521972	0.524927	0.525117	0.52575	0.525889	0.526405	0.525831	0.525995	0.526397	0.526693	0.52665	0.527048	0.52449	0.525286	0.525668	0.523598	0.522184	0.52434
E0003	0.534129	0.505079	0.506091	0.510227	0.508966	0.512516	0.516934	0.517566	0.511483	0.507875	0.509369	0.508885	0.509298	0.508088	0.50867	0.507255	0.514319	0.517691	0.524381	0.518663	0.511778	0.5133	0.51389	0.512149	0.473069	0.47066	0.470482	0.470799	0.469376	0.470982	0.46423	0.466778	0.472023	0.471955	0.469573	0.469954	0.470247	0.469369	0.470198	0.46847	0.469588	0.468684	0.469878	0.468727	0.469489	0.469967	0.46989	0.468965	0.469119
E0004	0.509788	0.452982	0.456154	0.462666	0.454759	0.465118	0.469433	0.470063	0.465576	0.459134	0.460622	0.459946	0.457897	0.455647	0.455924	0.454904	0.466456	0.470079	0.479861	0.459925	0.458464	0.464992	0.465521	0.488872	0.427309	0.423069	0.423144	0.423584	0.420767	0.42179	0.412301	0.416066	0.42297	0.422995	0.421001	0.42191	0.421199	0.421521	0.421366	0.418928	0.420855	0.418775	0.420017	0.421868	0.422603	0.422774	0.422334	0.419638	0.419286
E0005	0.515915	0.456465	0.459657	0.466122	0.458456	0.469368	0.474046	0.474687	0.469881	0.462989	0.464332	0.463714	0.461413	0.458986	0.459675	0.457978	0.468973	0.47345	0.483879	0.462895	0.460651	0.467092	0.467842	0.493916	0.43001	0.425454	0.425519	0.426375	0.423336	0.423934	0.413607	0.417917	0.425721	0.425815	0.422919	0.423797	0.423342	0.423733	0.423368	0.420917	0.422788	0.421038	0.42209	0.423924	0.425125	0.425194	0.423276	0.420489	0.421051
E0006	0.525482	0.460137	0.463923	0.471377	0.461972	0.475306	0.48028	0.481033	0.476361	0.468568	0.46963	0.469152	0.465578	0.463599	0.46387	0.462406	0.475064	0.479426	0.492131	0.467639	0.465498	0.473374	0.47404	0.499575	0.436716	0.431697	0.432837	0.43339	0.429306	0.429612	0.418153	0.423008	0.431921	0.431933	0.428895	0.429621	0.429372	0.429762	0.429372	0.427055	0.429123	0.427127	0.428147	0.430599	0.431764	0.431417	0.429173	0.426026	0.42681
E0007	0.522169	0.458065	0.461377	0.468235	0.460077	0.471425	0.47624	0.477004	0.471881	0.464807	0.466286	0.465673	0.462903	0.460796	0.461175	0.45981	0.47155	0.475833	0.486694	0.464907	0.462711	0.469792	0.470477	0.497528	0.432879	0.427948	0.428254	0.429038	0.425433	0.426471	0.416065	0.420379	0.428412	0.428393	0.42538	0.426131	0.425757	0.426133	0.425807	0.423405	0.425419	0.423611	0.424638	0.426828	0.427771	0.427657	0.425799	0.423021	0.423817
E0008	0.519544	0.459787	0.463173	0.47005	0.461872	0.473715	0.478405	0.479178	0.474606	0.467469	0.468551	0.468303	0.46542	0.462625	0.463745	0.462232	0.472427	0.476753	0.488398	0.465758	0.463744	0.470779	0.47149	0.495965	0.433264	0.428436	0.429013	0.429781	0.425746	0.426752	0.416492	0.420766	0.428786	0.428882	0.425943	0.426981	0.42633	0.426742	0.426376	0.423947	0.425985	0.424041	0.425225	0.427654	0.428505	0.428154	0.424214	0.420386	0.423968
[truncated: 260 more columns]
